# Supplementary material for: How Do Landscape Structure, Management and Habitat Quality Drive the Colonization of Habitat Patches by the Dryad Butterfly (Lepidoptera: Satyrinae) in Fragmented Grassland?
Source: PLoS One. 2015 Sep 16;10(9):e0138557. doi: 10.1371/journal.pone.0138557 (PMC4573758; doi:10.1371/journal.pone.0138557)
Supplement: S1 File — Yellow–xerothermic grassland patches; blue–wet meadow patches; red lines–boundaries of patches occupied by the dryad; bolded red lines–boundaries of the species refugium, the Skołczanka Nature Reserve. Data are presented in the EPSG coordinate reference system (32634 –WGS 84 / UTM zone 34N). (KML) [file pone.0138557.s001.kml]

<?xml version="1.0" encoding="UTF-8"?>
<kml xmlns="http://www.opengis.net/kml/2.2" xmlns:gx="http://www.google.com/kml/ext/2.2" xmlns:kml="http://www.opengis.net/kml/2.2" xmlns:atom="http://www.w3.org/2005/Atom">
<Document>
	<name>Habitat patches of the dryad butterfly Kalarus and Nowicki.kml</name>
	<description>S1 File. Location and spatial structure of the study area in the Kraków region, southern Poland. Yellow – xerothermic grassland patches; blue – wet meadow patches; red lines – boundaries of patches occupied by the dryad; bolded red lines – boundaries of the species refugium, the Skołczanka Nature Reserve. Data are presented in the EPSG coordinate reference system (32634 – WGS 84 / UTM zone 34N).</description>
	<Schema name="Habitat_patches_of_the_dryad_butterfly_Kalarus_and_Nowicki" id="Habitat_patches_of_the_dryad_butterfly_Kalarus_and_Nowicki">
		<SimpleField type="float" name="IDR_ID"></SimpleField>
		<SimpleField type="float" name="_platy"></SimpleField>
	</Schema>
	<Style id="style77">
		<LineStyle>
			<color>ff000000</color>
			<width>1.5</width>
		</LineStyle>
		<PolyStyle>
			<color>ffffff00</color>
		</PolyStyle>
	</Style>
	<StyleMap id="stylemap_id50">
		<Pair>
			<key>normal</key>
			<styleUrl>#style5</styleUrl>
		</Pair>
		<Pair>
			<key>highlight</key>
			<styleUrl>#style97</styleUrl>
		</Pair>
	</StyleMap>
	<StyleMap id="stylemap_id10">
		<Pair>
			<key>normal</key>
			<styleUrl>#style104</styleUrl>
		</Pair>
		<Pair>
			<key>highlight</key>
			<styleUrl>#style11</styleUrl>
		</Pair>
	</StyleMap>
	<StyleMap id="stylemap_id8">
		<Pair>
			<key>normal</key>
			<styleUrl>#style22</styleUrl>
		</Pair>
		<Pair>
			<key>highlight</key>
			<styleUrl>#style30</styleUrl>
		</Pair>
	</StyleMap>
	<Style id="style99">
		<LineStyle>
			<color>ff000000</color>
			<width>1.5</width>
		</LineStyle>
		<PolyStyle>
			<color>ffffff00</color>
		</PolyStyle>
	</Style>
	<Style id="style11">
		<LineStyle>
			<color>ff0000ff</color>
			<width>6</width>
		</LineStyle>
		<PolyStyle>
			<color>ff00ffff</color>
		</PolyStyle>
	</Style>
	<StyleMap id="stylemap_id13">
		<Pair>
			<key>normal</key>
			<styleUrl>#style38</styleUrl>
		</Pair>
		<Pair>
			<key>highlight</key>
			<styleUrl>#style94</styleUrl>
		</Pair>
	</StyleMap>
	<StyleMap id="stylemap_id15">
		<Pair>
			<key>normal</key>
			<styleUrl>#style50</styleUrl>
		</Pair>
		<Pair>
			<key>highlight</key>
			<styleUrl>#style91</styleUrl>
		</Pair>
	</StyleMap>
	<Style id="style70">
		<LineStyle>
			<color>ff000000</color>
			<width>1.5</width>
		</LineStyle>
		<PolyStyle>
			<color>ff00ffff</color>
		</PolyStyle>
	</Style>
	<Style id="style89">
		<LineStyle>
			<color>ff000000</color>
			<width>1.5</width>
		</LineStyle>
		<PolyStyle>
			<color>ffffff00</color>
		</PolyStyle>
	</Style>
	<Style id="style102">
		<LineStyle>
			<color>ff0000ff</color>
			<width>2</width>
		</LineStyle>
		<PolyStyle>
			<color>ffffff00</color>
		</PolyStyle>
	</Style>
	<StyleMap id="stylemap_id14">
		<Pair>
			<key>normal</key>
			<styleUrl>#style55</styleUrl>
		</Pair>
		<Pair>
			<key>highlight</key>
			<styleUrl>#style53</styleUrl>
		</Pair>
	</StyleMap>
	<Style id="style42">
		<LineStyle>
			<color>ff0000ff</color>
			<width>2</width>
		</LineStyle>
		<PolyStyle>
			<color>ffffff00</color>
		</PolyStyle>
	</Style>
	<Style id="style71">
		<LineStyle>
			<color>ff000000</color>
			<width>1.5</width>
		</LineStyle>
		<PolyStyle>
			<color>ffffff00</color>
		</PolyStyle>
	</Style>
	<Style id="style37">
		<LineStyle>
			<color>ff000000</color>
			<width>1.5</width>
		</LineStyle>
		<PolyStyle>
			<color>ff00ffff</color>
		</PolyStyle>
	</Style>
	<StyleMap id="stylemap_id35">
		<Pair>
			<key>normal</key>
			<styleUrl>#style86</styleUrl>
		</Pair>
		<Pair>
			<key>highlight</key>
			<styleUrl>#style1</styleUrl>
		</Pair>
	</StyleMap>
	<StyleMap id="stylemap_id23">
		<Pair>
			<key>normal</key>
			<styleUrl>#style51</styleUrl>
		</Pair>
		<Pair>
			<key>highlight</key>
			<styleUrl>#style101</styleUrl>
		</Pair>
	</StyleMap>
	<StyleMap id="stylemap_id5">
		<Pair>
			<key>normal</key>
			<styleUrl>#style21</styleUrl>
		</Pair>
		<Pair>
			<key>highlight</key>
			<styleUrl>#style33</styleUrl>
		</Pair>
	</StyleMap>
	<Style id="style74">
		<LineStyle>
			<color>ff000000</color>
			<width>1.5</width>
		</LineStyle>
		<PolyStyle>
			<color>ff00ffff</color>
		</PolyStyle>
	</Style>
	<StyleMap id="stylemap_id11">
		<Pair>
			<key>normal</key>
			<styleUrl>#style23</styleUrl>
		</Pair>
		<Pair>
			<key>highlight</key>
			<styleUrl>#style31</styleUrl>
		</Pair>
	</StyleMap>
	<Style id="style13">
		<LineStyle>
			<color>ff000000</color>
			<width>1.5</width>
		</LineStyle>
		<PolyStyle>
			<color>ffffff00</color>
		</PolyStyle>
	</Style>
	<Style id="style60">
		<LineStyle>
			<color>ff000000</color>
			<width>1.5</width>
		</LineStyle>
		<PolyStyle>
			<color>ffffff00</color>
		</PolyStyle>
	</Style>
	<StyleMap id="stylemap_id34">
		<Pair>
			<key>normal</key>
			<styleUrl>#style95</styleUrl>
		</Pair>
		<Pair>
			<key>highlight</key>
			<styleUrl>#style16</styleUrl>
		</Pair>
	</StyleMap>
	<Style id="style62">
		<LineStyle>
			<color>ff000000</color>
			<width>1.5</width>
		</LineStyle>
		<PolyStyle>
			<color>ffffff00</color>
		</PolyStyle>
	</Style>
	<StyleMap id="stylemap_id41">
		<Pair>
			<key>normal</key>
			<styleUrl>#style44</styleUrl>
		</Pair>
		<Pair>
			<key>highlight</key>
			<styleUrl>#style82</styleUrl>
		</Pair>
	</StyleMap>
	<Style id="style6">
		<LineStyle>
			<color>ff000000</color>
			<width>1.5</width>
		</LineStyle>
		<PolyStyle>
			<color>ffffff00</color>
		</PolyStyle>
	</Style>
	<Style id="style87">
		<LineStyle>
			<color>ff000000</color>
			<width>1.5</width>
		</LineStyle>
		<PolyStyle>
			<color>ff00ffff</color>
		</PolyStyle>
	</Style>
	<Style id="style84">
		<LineStyle>
			<color>ff000000</color>
			<width>1.5</width>
		</LineStyle>
		<PolyStyle>
			<color>ff00ffff</color>
		</PolyStyle>
	</Style>
	<StyleMap id="stylemap_id20">
		<Pair>
			<key>normal</key>
			<styleUrl>#style88</styleUrl>
		</Pair>
		<Pair>
			<key>highlight</key>
			<styleUrl>#style4</styleUrl>
		</Pair>
	</StyleMap>
	<Style id="style53">
		<LineStyle>
			<color>ff000000</color>
			<width>1.5</width>
		</LineStyle>
		<PolyStyle>
			<color>ff00ffff</color>
		</PolyStyle>
	</Style>
	<StyleMap id="stylemap_id29">
		<Pair>
			<key>normal</key>
			<styleUrl>#style85</styleUrl>
		</Pair>
		<Pair>
			<key>highlight</key>
			<styleUrl>#style39</styleUrl>
		</Pair>
	</StyleMap>
	<Style id="style40">
		<LineStyle>
			<color>ff000000</color>
			<width>1.5</width>
		</LineStyle>
		<PolyStyle>
			<color>ffffff00</color>
		</PolyStyle>
	</Style>
	<Style id="style2">
		<LineStyle>
			<color>ff000000</color>
			<width>1.5</width>
		</LineStyle>
		<PolyStyle>
			<color>ffffff00</color>
		</PolyStyle>
	</Style>
	<Style id="style95">
		<LineStyle>
			<color>ff000000</color>
			<width>1.5</width>
		</LineStyle>
		<PolyStyle>
			<color>ff00ffff</color>
		</PolyStyle>
	</Style>
	<Style id="style39">
		<LineStyle>
			<color>ff000000</color>
			<width>1.5</width>
		</LineStyle>
		<PolyStyle>
			<color>ffffff00</color>
		</PolyStyle>
	</Style>
	<Style id="style78">
		<LineStyle>
			<color>ff0000ff</color>
			<width>2</width>
		</LineStyle>
		<PolyStyle>
			<color>ffffff00</color>
		</PolyStyle>
	</Style>
	<StyleMap id="stylemap_id46">
		<Pair>
			<key>normal</key>
			<styleUrl>#style66</styleUrl>
		</Pair>
		<Pair>
			<key>highlight</key>
			<styleUrl>#style3</styleUrl>
		</Pair>
	</StyleMap>
	<Style id="style18">
		<LineStyle>
			<color>ff000000</color>
			<width>1.5</width>
		</LineStyle>
		<PolyStyle>
			<color>ff00ffff</color>
		</PolyStyle>
	</Style>
	<Style id="style56">
		<LineStyle>
			<color>ff000000</color>
			<width>1.5</width>
		</LineStyle>
		<PolyStyle>
			<color>ff00ffff</color>
		</PolyStyle>
	</Style>
	<StyleMap id="stylemap_id33">
		<Pair>
			<key>normal</key>
			<styleUrl>#style77</styleUrl>
		</Pair>
		<Pair>
			<key>highlight</key>
			<styleUrl>#style26</styleUrl>
		</Pair>
	</StyleMap>
	<StyleMap id="stylemap_id42">
		<Pair>
			<key>normal</key>
			<styleUrl>#style9</styleUrl>
		</Pair>
		<Pair>
			<key>highlight</key>
			<styleUrl>#style41</styleUrl>
		</Pair>
	</StyleMap>
	<Style id="style19">
		<LineStyle>
			<color>ff000000</color>
			<width>1.5</width>
		</LineStyle>
		<PolyStyle>
			<color>ffffff00</color>
		</PolyStyle>
	</Style>
	<Style id="style44">
		<LineStyle>
			<color>ff000000</color>
			<width>1.5</width>
		</LineStyle>
		<PolyStyle>
			<color>ff00ffff</color>
		</PolyStyle>
	</Style>
	<Style id="style24">
		<LineStyle>
			<color>ff0000ff</color>
			<width>2</width>
		</LineStyle>
		<PolyStyle>
			<color>ffffff00</color>
		</PolyStyle>
	</Style>
	<Style id="style30">
		<LineStyle>
			<color>ff0000ff</color>
			<width>2</width>
		</LineStyle>
		<PolyStyle>
			<color>ff00ffff</color>
		</PolyStyle>
	</Style>
	<StyleMap id="stylemap_id45">
		<Pair>
			<key>normal</key>
			<styleUrl>#style98</styleUrl>
		</Pair>
		<Pair>
			<key>highlight</key>
			<styleUrl>#style64</styleUrl>
		</Pair>
	</StyleMap>
	<Style id="style52">
		<LineStyle>
			<color>ff0000ff</color>
			<width>2</width>
		</LineStyle>
		<PolyStyle>
			<color>ff00ffff</color>
		</PolyStyle>
	</Style>
	<StyleMap id="stylemap_id25">
		<Pair>
			<key>normal</key>
			<styleUrl>#style60</styleUrl>
		</Pair>
		<Pair>
			<key>highlight</key>
			<styleUrl>#style58</styleUrl>
		</Pair>
	</StyleMap>
	<Style id="style76">
		<LineStyle>
			<color>ff000000</color>
			<width>1.5</width>
		</LineStyle>
		<PolyStyle>
			<color>ffffff00</color>
		</PolyStyle>
	</Style>
	<Style id="style81">
		<LineStyle>
			<color>ff0000ff</color>
			<width>2</width>
		</LineStyle>
		<PolyStyle>
			<color>ffffff00</color>
		</PolyStyle>
	</Style>
	<Style id="style92">
		<LineStyle>
			<color>ff0000ff</color>
			<width>2</width>
		</LineStyle>
		<PolyStyle>
			<color>ff00ffff</color>
		</PolyStyle>
	</Style>
	<Style id="style41">
		<LineStyle>
			<color>ff000000</color>
			<width>1.5</width>
		</LineStyle>
		<PolyStyle>
			<color>ff00ffff</color>
		</PolyStyle>
	</Style>
	<StyleMap id="stylemap_id16">
		<Pair>
			<key>normal</key>
			<styleUrl>#style7</styleUrl>
		</Pair>
		<Pair>
			<key>highlight</key>
			<styleUrl>#style17</styleUrl>
		</Pair>
	</StyleMap>
	<Style id="style104">
		<LineStyle>
			<color>ff0000ff</color>
			<width>6</width>
		</LineStyle>
		<PolyStyle>
			<color>ff00ffff</color>
		</PolyStyle>
	</Style>
	<StyleMap id="stylemap_id7">
		<Pair>
			<key>normal</key>
			<styleUrl>#style52</styleUrl>
		</Pair>
		<Pair>
			<key>highlight</key>
			<styleUrl>#style68</styleUrl>
		</Pair>
	</StyleMap>
	<Style id="style54">
		<LineStyle>
			<color>ff0000ff</color>
			<width>2</width>
		</LineStyle>
		<PolyStyle>
			<color>ff00ffff</color>
		</PolyStyle>
	</Style>
	<Style id="style34">
		<LineStyle>
			<color>ff000000</color>
			<width>1.5</width>
		</LineStyle>
		<PolyStyle>
			<color>ffffff00</color>
		</PolyStyle>
	</Style>
	<Style id="style1">
		<LineStyle>
			<color>ff000000</color>
			<width>1.5</width>
		</LineStyle>
		<PolyStyle>
			<color>ff00ffff</color>
		</PolyStyle>
	</Style>
	<Style id="style96">
		<LineStyle>
			<color>ff0000ff</color>
			<width>2</width>
		</LineStyle>
		<PolyStyle>
			<color>ffffff00</color>
		</PolyStyle>
	</Style>
	<Style id="style43">
		<LineStyle>
			<color>ff000000</color>
			<width>1.5</width>
		</LineStyle>
		<PolyStyle>
			<color>ffffff00</color>
		</PolyStyle>
	</Style>
	<StyleMap id="stylemap_id22">
		<Pair>
			<key>normal</key>
			<styleUrl>#style99</styleUrl>
		</Pair>
		<Pair>
			<key>highlight</key>
			<styleUrl>#style62</styleUrl>
		</Pair>
	</StyleMap>
	<Style id="style0">
		<LineStyle>
			<color>ff000000</color>
			<width>1.5</width>
		</LineStyle>
		<PolyStyle>
			<color>ffffff00</color>
		</PolyStyle>
	</Style>
	<StyleMap id="stylemap_id52">
		<Pair>
			<key>normal</key>
			<styleUrl>#style73</styleUrl>
		</Pair>
		<Pair>
			<key>highlight</key>
			<styleUrl>#style10</styleUrl>
		</Pair>
	</StyleMap>
	<Style id="style61">
		<LineStyle>
			<color>ff000000</color>
			<width>1.5</width>
		</LineStyle>
		<PolyStyle>
			<color>ffffff00</color>
		</PolyStyle>
	</Style>
	<Style id="style48">
		<LineStyle>
			<color>ff000000</color>
			<width>1.5</width>
		</LineStyle>
		<PolyStyle>
			<color>ffffff00</color>
		</PolyStyle>
	</Style>
	<StyleMap id="stylemap_id28">
		<Pair>
			<key>normal</key>
			<styleUrl>#style43</styleUrl>
		</Pair>
		<Pair>
			<key>highlight</key>
			<styleUrl>#style48</styleUrl>
		</Pair>
	</StyleMap>
	<StyleMap id="stylemap_id27">
		<Pair>
			<key>normal</key>
			<styleUrl>#style89</styleUrl>
		</Pair>
		<Pair>
			<key>highlight</key>
			<styleUrl>#style46</styleUrl>
		</Pair>
	</StyleMap>
	<StyleMap id="stylemap_id17">
		<Pair>
			<key>normal</key>
			<styleUrl>#style35</styleUrl>
		</Pair>
		<Pair>
			<key>highlight</key>
			<styleUrl>#style13</styleUrl>
		</Pair>
	</StyleMap>
	<Style id="style16">
		<LineStyle>
			<color>ff000000</color>
			<width>1.5</width>
		</LineStyle>
		<PolyStyle>
			<color>ff00ffff</color>
		</PolyStyle>
	</Style>
	<StyleMap id="stylemap_id40">
		<Pair>
			<key>normal</key>
			<styleUrl>#style84</styleUrl>
		</Pair>
		<Pair>
			<key>highlight</key>
			<styleUrl>#style87</styleUrl>
		</Pair>
	</StyleMap>
	<Style id="style21">
		<LineStyle>
			<color>ff0000ff</color>
			<width>2</width>
		</LineStyle>
		<PolyStyle>
			<color>ffffff00</color>
		</PolyStyle>
	</Style>
	<Style id="style14">
		<LineStyle>
			<color>ff000000</color>
			<width>1.5</width>
		</LineStyle>
		<PolyStyle>
			<color>ffffff00</color>
		</PolyStyle>
	</Style>
	<StyleMap id="stylemap_id36">
		<Pair>
			<key>normal</key>
			<styleUrl>#style83</styleUrl>
		</Pair>
		<Pair>
			<key>highlight</key>
			<styleUrl>#style61</styleUrl>
		</Pair>
	</StyleMap>
	<Style id="style66">
		<LineStyle>
			<color>ff000000</color>
			<width>1.5</width>
		</LineStyle>
		<PolyStyle>
			<color>ff00ffff</color>
		</PolyStyle>
	</Style>
	<StyleMap id="stylemap_id6">
		<Pair>
			<key>normal</key>
			<styleUrl>#style102</styleUrl>
		</Pair>
		<Pair>
			<key>highlight</key>
			<styleUrl>#style27</styleUrl>
		</Pair>
	</StyleMap>
	<Style id="style8">
		<LineStyle>
			<color>ff0000ff</color>
			<width>2</width>
		</LineStyle>
		<PolyStyle>
			<color>ffffff00</color>
		</PolyStyle>
	</Style>
	<Style id="style27">
		<LineStyle>
			<color>ff0000ff</color>
			<width>2</width>
		</LineStyle>
		<PolyStyle>
			<color>ffffff00</color>
		</PolyStyle>
	</Style>
	<Style id="style47">
		<LineStyle>
			<color>ff0000ff</color>
			<width>2</width>
		</LineStyle>
		<PolyStyle>
			<color>ff00ffff</color>
		</PolyStyle>
	</Style>
	<Style id="style91">
		<LineStyle>
			<color>ff000000</color>
			<width>1.5</width>
		</LineStyle>
		<PolyStyle>
			<color>ff00ffff</color>
		</PolyStyle>
	</Style>
	<Style id="style55">
		<LineStyle>
			<color>ff000000</color>
			<width>1.5</width>
		</LineStyle>
		<PolyStyle>
			<color>ff00ffff</color>
		</PolyStyle>
	</Style>
	<StyleMap id="stylemap_id2">
		<Pair>
			<key>normal</key>
			<styleUrl>#style78</styleUrl>
		</Pair>
		<Pair>
			<key>highlight</key>
			<styleUrl>#style81</styleUrl>
		</Pair>
	</StyleMap>
	<Style id="style49">
		<LineStyle>
			<color>ff0000ff</color>
			<width>2</width>
		</LineStyle>
		<PolyStyle>
			<color>ffffff00</color>
		</PolyStyle>
	</Style>
	<StyleMap id="stylemap_id43">
		<Pair>
			<key>normal</key>
			<styleUrl>#style32</styleUrl>
		</Pair>
		<Pair>
			<key>highlight</key>
			<styleUrl>#style63</styleUrl>
		</Pair>
	</StyleMap>
	<Style id="style">
		<LineStyle>
			<color>ff0000ff</color>
			<width>2</width>
		</LineStyle>
		<PolyStyle>
			<color>ff00ffff</color>
		</PolyStyle>
	</Style>
	<Style id="style12">
		<LineStyle>
			<color>ff0000ff</color>
			<width>2</width>
		</LineStyle>
		<PolyStyle>
			<color>ff00ffff</color>
		</PolyStyle>
	</Style>
	<Style id="style80">
		<LineStyle>
			<color>ff000000</color>
			<width>1.5</width>
		</LineStyle>
		<PolyStyle>
			<color>ffffff00</color>
		</PolyStyle>
	</Style>
	<Style id="style85">
		<LineStyle>
			<color>ff000000</color>
			<width>1.5</width>
		</LineStyle>
		<PolyStyle>
			<color>ffffff00</color>
		</PolyStyle>
	</Style>
	<StyleMap id="stylemap_id32">
		<Pair>
			<key>normal</key>
			<styleUrl>#style6</styleUrl>
		</Pair>
		<Pair>
			<key>highlight</key>
			<styleUrl>#style14</styleUrl>
		</Pair>
	</StyleMap>
	<Style id="style22">
		<LineStyle>
			<color>ff0000ff</color>
			<width>2</width>
		</LineStyle>
		<PolyStyle>
			<color>ff00ffff</color>
		</PolyStyle>
	</Style>
	<Style id="style51">
		<LineStyle>
			<color>ff000000</color>
			<width>1.5</width>
		</LineStyle>
		<PolyStyle>
			<color>ffffff00</color>
		</PolyStyle>
	</Style>
	<StyleMap id="stylemap_id26">
		<Pair>
			<key>normal</key>
			<styleUrl>#style80</styleUrl>
		</Pair>
		<Pair>
			<key>highlight</key>
			<styleUrl>#style2</styleUrl>
		</Pair>
	</StyleMap>
	<StyleMap id="stylemap_id30">
		<Pair>
			<key>normal</key>
			<styleUrl>#style34</styleUrl>
		</Pair>
		<Pair>
			<key>highlight</key>
			<styleUrl>#style0</styleUrl>
		</Pair>
	</StyleMap>
	<StyleMap id="stylemap_id24">
		<Pair>
			<key>normal</key>
			<styleUrl>#style76</styleUrl>
		</Pair>
		<Pair>
			<key>highlight</key>
			<styleUrl>#style25</styleUrl>
		</Pair>
	</StyleMap>
	<Style id="style88">
		<LineStyle>
			<color>ff0000ff</color>
			<width>2</width>
		</LineStyle>
		<PolyStyle>
			<color>ffffff00</color>
		</PolyStyle>
	</Style>
	<Style id="style75">
		<LineStyle>
			<color>ff0000ff</color>
			<width>2</width>
		</LineStyle>
		<PolyStyle>
			<color>ff00ffff</color>
		</PolyStyle>
	</Style>
	<Style id="style46">
		<LineStyle>
			<color>ff000000</color>
			<width>1.5</width>
		</LineStyle>
		<PolyStyle>
			<color>ffffff00</color>
		</PolyStyle>
	</Style>
	<Style id="style94">
		<LineStyle>
			<color>ff0000ff</color>
			<width>2</width>
		</LineStyle>
		<PolyStyle>
			<color>ff00ffff</color>
		</PolyStyle>
	</Style>
	<Style id="style98">
		<LineStyle>
			<color>ff000000</color>
			<width>1.5</width>
		</LineStyle>
		<PolyStyle>
			<color>ff00ffff</color>
		</PolyStyle>
	</Style>
	<Style id="style31">
		<LineStyle>
			<color>ff0000ff</color>
			<width>2</width>
		</LineStyle>
		<PolyStyle>
			<color>ff00ffff</color>
		</PolyStyle>
	</Style>
	<Style id="style82">
		<LineStyle>
			<color>ff000000</color>
			<width>1.5</width>
		</LineStyle>
		<PolyStyle>
			<color>ff00ffff</color>
		</PolyStyle>
	</Style>
	<StyleMap id="stylemap_id21">
		<Pair>
			<key>normal</key>
			<styleUrl>#style75</styleUrl>
		</Pair>
		<Pair>
			<key>highlight</key>
			<styleUrl>#style29</styleUrl>
		</Pair>
	</StyleMap>
	<Style id="style33">
		<LineStyle>
			<color>ff0000ff</color>
			<width>2</width>
		</LineStyle>
		<PolyStyle>
			<color>ffffff00</color>
		</PolyStyle>
	</Style>
	<Style id="style90">
		<LineStyle>
			<color>ff000000</color>
			<width>1.5</width>
		</LineStyle>
		<PolyStyle>
			<color>ffffff00</color>
		</PolyStyle>
	</Style>
	<StyleMap id="stylemap_id4">
		<Pair>
			<key>normal</key>
			<styleUrl>#style67</styleUrl>
		</Pair>
		<Pair>
			<key>highlight</key>
			<styleUrl>#style103</styleUrl>
		</Pair>
	</StyleMap>
	<Style id="style50">
		<LineStyle>
			<color>ff000000</color>
			<width>1.5</width>
		</LineStyle>
		<PolyStyle>
			<color>ff00ffff</color>
		</PolyStyle>
	</Style>
	<StyleMap id="stylemap_id18">
		<Pair>
			<key>normal</key>
			<styleUrl>#style12</styleUrl>
		</Pair>
		<Pair>
			<key>highlight</key>
			<styleUrl>#style54</styleUrl>
		</Pair>
	</StyleMap>
	<StyleMap id="stylemap_id48">
		<Pair>
			<key>normal</key>
			<styleUrl>#style28</styleUrl>
		</Pair>
		<Pair>
			<key>highlight</key>
			<styleUrl>#style74</styleUrl>
		</Pair>
	</StyleMap>
	<StyleMap id="stylemap_id31">
		<Pair>
			<key>normal</key>
			<styleUrl>#style65</styleUrl>
		</Pair>
		<Pair>
			<key>highlight</key>
			<styleUrl>#style15</styleUrl>
		</Pair>
	</StyleMap>
	<Style id="style79">
		<LineStyle>
			<color>ff000000</color>
			<width>1.5</width>
		</LineStyle>
		<PolyStyle>
			<color>ffffff00</color>
		</PolyStyle>
	</Style>
	<Style id="style64">
		<LineStyle>
			<color>ff000000</color>
			<width>1.5</width>
		</LineStyle>
		<PolyStyle>
			<color>ff00ffff</color>
		</PolyStyle>
	</Style>
	<Style id="style35">
		<LineStyle>
			<color>ff000000</color>
			<width>1.5</width>
		</LineStyle>
		<PolyStyle>
			<color>ffffff00</color>
		</PolyStyle>
	</Style>
	<Style id="style23">
		<LineStyle>
			<color>ff0000ff</color>
			<width>2</width>
		</LineStyle>
		<PolyStyle>
			<color>ff00ffff</color>
		</PolyStyle>
	</Style>
	<Style id="style73">
		<LineStyle>
			<color>ff000000</color>
			<width>1.5</width>
		</LineStyle>
		<PolyStyle>
			<color>ff00ffff</color>
		</PolyStyle>
	</Style>
	<Style id="style20">
		<LineStyle>
			<color>ff000000</color>
			<width>1.5</width>
		</LineStyle>
		<PolyStyle>
			<color>ff00ffff</color>
		</PolyStyle>
	</Style>
	<Style id="style15">
		<LineStyle>
			<color>ff000000</color>
			<width>1.5</width>
		</LineStyle>
		<PolyStyle>
			<color>ffffff00</color>
		</PolyStyle>
	</Style>
	<Style id="style10">
		<LineStyle>
			<color>ff000000</color>
			<width>1.5</width>
		</LineStyle>
		<PolyStyle>
			<color>ff00ffff</color>
		</PolyStyle>
	</Style>
	<StyleMap id="stylemap_id44">
		<Pair>
			<key>normal</key>
			<styleUrl>#style69</styleUrl>
		</Pair>
		<Pair>
			<key>highlight</key>
			<styleUrl>#style70</styleUrl>
		</Pair>
	</StyleMap>
	<Style id="style69">
		<LineStyle>
			<color>ff000000</color>
			<width>1.5</width>
		</LineStyle>
		<PolyStyle>
			<color>ff00ffff</color>
		</PolyStyle>
	</Style>
	<StyleMap id="stylemap_id1">
		<Pair>
			<key>normal</key>
			<styleUrl>#style100</styleUrl>
		</Pair>
		<Pair>
			<key>highlight</key>
			<styleUrl>#style36</styleUrl>
		</Pair>
	</StyleMap>
	<StyleMap id="stylemap_id49">
		<Pair>
			<key>normal</key>
			<styleUrl>#style72</styleUrl>
		</Pair>
		<Pair>
			<key>highlight</key>
			<styleUrl>#style93</styleUrl>
		</Pair>
	</StyleMap>
	<StyleMap id="stylemap_id0">
		<Pair>
			<key>normal</key>
			<styleUrl>#style24</styleUrl>
		</Pair>
		<Pair>
			<key>highlight</key>
			<styleUrl>#style42</styleUrl>
		</Pair>
	</StyleMap>
	<Style id="style93">
		<LineStyle>
			<color>ff000000</color>
			<width>1.5</width>
		</LineStyle>
		<PolyStyle>
			<color>ff00ffff</color>
		</PolyStyle>
	</Style>
	<Style id="style25">
		<LineStyle>
			<color>ff000000</color>
			<width>1.5</width>
		</LineStyle>
		<PolyStyle>
			<color>ffffff00</color>
		</PolyStyle>
	</Style>
	<Style id="style9">
		<LineStyle>
			<color>ff000000</color>
			<width>1.5</width>
		</LineStyle>
		<PolyStyle>
			<color>ff00ffff</color>
		</PolyStyle>
	</Style>
	<Style id="style5">
		<LineStyle>
			<color>ff000000</color>
			<width>1.5</width>
		</LineStyle>
		<PolyStyle>
			<color>ff00ffff</color>
		</PolyStyle>
	</Style>
	<Style id="style97">
		<LineStyle>
			<color>ff000000</color>
			<width>1.5</width>
		</LineStyle>
		<PolyStyle>
			<color>ff00ffff</color>
		</PolyStyle>
	</Style>
	<Style id="style26">
		<LineStyle>
			<color>ff000000</color>
			<width>1.5</width>
		</LineStyle>
		<PolyStyle>
			<color>ffffff00</color>
		</PolyStyle>
	</Style>
	<Style id="style72">
		<LineStyle>
			<color>ff000000</color>
			<width>1.5</width>
		</LineStyle>
		<PolyStyle>
			<color>ff00ffff</color>
		</PolyStyle>
	</Style>
	<Style id="style36">
		<LineStyle>
			<color>ff0000ff</color>
			<width>2</width>
		</LineStyle>
		<PolyStyle>
			<color>ffffff00</color>
		</PolyStyle>
	</Style>
	<Style id="style59">
		<LineStyle>
			<color>ff0000ff</color>
			<width>2</width>
		</LineStyle>
		<PolyStyle>
			<color>ffffff00</color>
		</PolyStyle>
	</Style>
	<Style id="style17">
		<LineStyle>
			<color>ff000000</color>
			<width>1.5</width>
		</LineStyle>
		<PolyStyle>
			<color>ff00ffff</color>
		</PolyStyle>
	</Style>
	<Style id="style100">
		<LineStyle>
			<color>ff0000ff</color>
			<width>2</width>
		</LineStyle>
		<PolyStyle>
			<color>ffffff00</color>
		</PolyStyle>
	</Style>
	<Style id="style7">
		<LineStyle>
			<color>ff000000</color>
			<width>1.5</width>
		</LineStyle>
		<PolyStyle>
			<color>ff00ffff</color>
		</PolyStyle>
	</Style>
	<Style id="style83">
		<LineStyle>
			<color>ff000000</color>
			<width>1.5</width>
		</LineStyle>
		<PolyStyle>
			<color>ffffff00</color>
		</PolyStyle>
	</Style>
	<StyleMap id="stylemap_id12">
		<Pair>
			<key>normal</key>
			<styleUrl>#style92</styleUrl>
		</Pair>
		<Pair>
			<key>highlight</key>
			<styleUrl>#style57</styleUrl>
		</Pair>
	</StyleMap>
	<Style id="style57">
		<LineStyle>
			<color>ff0000ff</color>
			<width>2</width>
		</LineStyle>
		<PolyStyle>
			<color>ff00ffff</color>
		</PolyStyle>
	</Style>
	<StyleMap id="stylemap_id38">
		<Pair>
			<key>normal</key>
			<styleUrl>#style79</styleUrl>
		</Pair>
		<Pair>
			<key>highlight</key>
			<styleUrl>#style45</styleUrl>
		</Pair>
	</StyleMap>
	<StyleMap id="stylemap_id47">
		<Pair>
			<key>normal</key>
			<styleUrl>#style18</styleUrl>
		</Pair>
		<Pair>
			<key>highlight</key>
			<styleUrl>#style56</styleUrl>
		</Pair>
	</StyleMap>
	<Style id="style65">
		<LineStyle>
			<color>ff000000</color>
			<width>1.5</width>
		</LineStyle>
		<PolyStyle>
			<color>ffffff00</color>
		</PolyStyle>
	</Style>
	<Style id="style45">
		<LineStyle>
			<color>ff000000</color>
			<width>1.5</width>
		</LineStyle>
		<PolyStyle>
			<color>ffffff00</color>
		</PolyStyle>
	</Style>
	<StyleMap id="stylemap_id37">
		<Pair>
			<key>normal</key>
			<styleUrl>#style90</styleUrl>
		</Pair>
		<Pair>
			<key>highlight</key>
			<styleUrl>#style19</styleUrl>
		</Pair>
	</StyleMap>
	<Style id="style67">
		<LineStyle>
			<color>ff0000ff</color>
			<width>2</width>
		</LineStyle>
		<PolyStyle>
			<color>ffffff00</color>
		</PolyStyle>
	</Style>
	<StyleMap id="stylemap_id39">
		<Pair>
			<key>normal</key>
			<styleUrl>#style40</styleUrl>
		</Pair>
		<Pair>
			<key>highlight</key>
			<styleUrl>#style71</styleUrl>
		</Pair>
	</StyleMap>
	<Style id="style68">
		<LineStyle>
			<color>ff0000ff</color>
			<width>2</width>
		</LineStyle>
		<PolyStyle>
			<color>ff00ffff</color>
		</PolyStyle>
	</Style>
	<StyleMap id="stylemap_id51">
		<Pair>
			<key>normal</key>
			<styleUrl>#style20</styleUrl>
		</Pair>
		<Pair>
			<key>highlight</key>
			<styleUrl>#style37</styleUrl>
		</Pair>
	</StyleMap>
	<StyleMap id="stylemap_id19">
		<Pair>
			<key>normal</key>
			<styleUrl>#style8</styleUrl>
		</Pair>
		<Pair>
			<key>highlight</key>
			<styleUrl>#style49</styleUrl>
		</Pair>
	</StyleMap>
	<Style id="style58">
		<LineStyle>
			<color>ff000000</color>
			<width>1.5</width>
		</LineStyle>
		<PolyStyle>
			<color>ffffff00</color>
		</PolyStyle>
	</Style>
	<Style id="style101">
		<LineStyle>
			<color>ff000000</color>
			<width>1.5</width>
		</LineStyle>
		<PolyStyle>
			<color>ffffff00</color>
		</PolyStyle>
	</Style>
	<StyleMap id="stylemap_id3">
		<Pair>
			<key>normal</key>
			<styleUrl>#style96</styleUrl>
		</Pair>
		<Pair>
			<key>highlight</key>
			<styleUrl>#style59</styleUrl>
		</Pair>
	</StyleMap>
	<Style id="style32">
		<LineStyle>
			<color>ff000000</color>
			<width>1.5</width>
		</LineStyle>
		<PolyStyle>
			<color>ff00ffff</color>
		</PolyStyle>
	</Style>
	<Style id="style28">
		<LineStyle>
			<color>ff000000</color>
			<width>1.5</width>
		</LineStyle>
		<PolyStyle>
			<color>ff00ffff</color>
		</PolyStyle>
	</Style>
	<Style id="style103">
		<LineStyle>
			<color>ff0000ff</color>
			<width>2</width>
		</LineStyle>
		<PolyStyle>
			<color>ffffff00</color>
		</PolyStyle>
	</Style>
	<Style id="style86">
		<LineStyle>
			<color>ff000000</color>
			<width>1.5</width>
		</LineStyle>
		<PolyStyle>
			<color>ff00ffff</color>
		</PolyStyle>
	</Style>
	<Style id="style29">
		<LineStyle>
			<color>ff0000ff</color>
			<width>2</width>
		</LineStyle>
		<PolyStyle>
			<color>ff00ffff</color>
		</PolyStyle>
	</Style>
	<Style id="style63">
		<LineStyle>
			<color>ff000000</color>
			<width>1.5</width>
		</LineStyle>
		<PolyStyle>
			<color>ff00ffff</color>
		</PolyStyle>
	</Style>
	<Style id="style3">
		<LineStyle>
			<color>ff000000</color>
			<width>1.5</width>
		</LineStyle>
		<PolyStyle>
			<color>ff00ffff</color>
		</PolyStyle>
	</Style>
	<Style id="style38">
		<LineStyle>
			<color>ff0000ff</color>
			<width>2</width>
		</LineStyle>
		<PolyStyle>
			<color>ff00ffff</color>
		</PolyStyle>
	</Style>
	<StyleMap id="stylemap_id9">
		<Pair>
			<key>normal</key>
			<styleUrl>#style47</styleUrl>
		</Pair>
		<Pair>
			<key>highlight</key>
			<styleUrl>#style</styleUrl>
		</Pair>
	</StyleMap>
	<Style id="style4">
		<LineStyle>
			<color>ff0000ff</color>
			<width>2</width>
		</LineStyle>
		<PolyStyle>
			<color>ffffff00</color>
		</PolyStyle>
	</Style>
	<Folder>
		<name>Habitat_patches_of_the_dryad_butterfly_Kalarus_and_Nowicki</name>
		<Placemark>
			<name>Scania 3</name>
			<styleUrl>#stylemap_id7</styleUrl>
			<ExtendedData>
				<SchemaData schemaUrl="#Habitat_patches_of_the_dryad_butterfly_Kalarus_and_Nowicki">
					<SimpleData name="IDR_ID">1.000000</SimpleData>
					<SimpleData name="_platy">1.000000</SimpleData>
				</SchemaData>
			</ExtendedData>
			<Polygon>
				<outerBoundaryIs>
					<LinearRing>
						<coordinates>
							19.83622457338141,50.02160796735322,0 19.83616874624764,50.02160740742498,0 19.83616461805757,50.02177825850679,0 19.83631575351612,50.02187871204131,0 19.83660645853441,50.02198056480097,0 19.83691285880951,50.02201061942495,0 19.83720617089351,50.02200456472157,0 19.83744322123025,50.02201593428966,0 19.83766674876618,50.02200917923595,0 19.83764122195442,50.02190998578909,0 19.8374894325235,50.02183651046,0 19.8371149855155,50.02173382070193,0 19.83690606743068,50.02171373810593,0 19.83676780222549,50.02165838606761,0 19.83678545069814,50.02150565918641,0 19.83667466535461,50.02146857118777,0 19.83643826957955,50.02143022357842,0 19.83625791832705,50.0213834432375,0 19.83622783229462,50.02147308491379,0 19.83622457338141,50.02160796735322,0 
						</coordinates>
					</LinearRing>
				</outerBoundaryIs>
			</Polygon>
		</Placemark>
		<Placemark>
			<name>X 3</name>
			<styleUrl>#stylemap_id8</styleUrl>
			<ExtendedData>
				<SchemaData schemaUrl="#Habitat_patches_of_the_dryad_butterfly_Kalarus_and_Nowicki">
					<SimpleData name="IDR_ID">2.000000</SimpleData>
					<SimpleData name="_platy">1.000000</SimpleData>
				</SchemaData>
			</ExtendedData>
			<Polygon>
				<outerBoundaryIs>
					<LinearRing>
						<coordinates>
							19.82930488609217,50.01682532150301,0 19.8293729148826,50.01689796267165,0 19.82944247331886,50.0169076587644,0 19.82955411642944,50.01690878498891,0 19.82965289641691,50.0168648096031,0 19.82973859460132,50.01678472478634,0 19.82972660518193,50.01670365469294,0 19.82979856606821,50.01661443692637,0 19.82977196602274,50.01656020254218,0 19.82960297334675,50.01662145853203,0 19.82946079845934,50.01672795658191,0 19.82931862294227,50.01683445445117,0 19.82930488609217,50.01682532150301,0 
						</coordinates>
					</LinearRing>
				</outerBoundaryIs>
			</Polygon>
		</Placemark>
		<Placemark>
			<name>Czerna 1</name>
			<styleUrl>#stylemap_id6</styleUrl>
			<ExtendedData>
				<SchemaData schemaUrl="#Habitat_patches_of_the_dryad_butterfly_Kalarus_and_Nowicki">
					<SimpleData name="IDR_ID">3.000000</SimpleData>
					<SimpleData name="_platy">0.000000</SimpleData>
				</SchemaData>
			</ExtendedData>
			<Polygon>
				<outerBoundaryIs>
					<LinearRing>
						<coordinates>
							19.83189360859076,50.01713923048059,0 19.83199216893583,50.01710424524899,0 19.83218819929987,50.01707923531448,0 19.8322610280897,50.01695404737027,0 19.83219582853938,50.0167645098221,0 19.83213019351567,50.01659295654935,0 19.83193678138695,50.01651006052182,0 19.83173944486179,50.01658902298573,0 19.83154319817987,50.01662302433198,0 19.83158179277853,50.01675832824919,0 19.83173290300726,50.01685878765891,0 19.83184062131043,50.01702177048311,0 19.83189360859076,50.01713923048059,0 
						</coordinates>
					</LinearRing>
				</outerBoundaryIs>
			</Polygon>
		</Placemark>
		<Placemark>
			<name>Wiadukt 2</name>
			<styleUrl>#stylemap_id19</styleUrl>
			<ExtendedData>
				<SchemaData schemaUrl="#Habitat_patches_of_the_dryad_butterfly_Kalarus_and_Nowicki">
					<SimpleData name="IDR_ID">4.000000</SimpleData>
					<SimpleData name="_platy">0.000000</SimpleData>
				</SchemaData>
			</ExtendedData>
			<Polygon>
				<outerBoundaryIs>
					<LinearRing>
						<coordinates>
							19.84011926085029,50.01581862879474,0 19.8403283713,50.01582971327018,0 19.84031809587238,50.01567670665633,0 19.84029408191588,50.01551456837687,0 19.84014079298057,50.01550404184383,0 19.83984665457717,50.01554607298784,0 19.8395656043611,50.01562421167784,0 19.83921499446172,50.01569265948346,0 19.83914175228567,50.0158358363217,0 19.83902556068797,50.01602355512456,0 19.83874363937794,50.01613766050666,0 19.83891045176875,50.01616631290109,0 19.83927458744609,50.01611599001177,0 19.83954081941802,50.01607368121604,0 19.83976691783555,50.01595901572804,0 19.8399921491223,50.01588031852351,0 19.84025881211493,50.01582002369726,0 19.84011926085029,50.01581862879474,0 
						</coordinates>
					</LinearRing>
				</outerBoundaryIs>
			</Polygon>
		</Placemark>
		<Placemark>
			<name>Pychowice 2</name>
			<styleUrl>#stylemap_id41</styleUrl>
			<ExtendedData>
				<SchemaData schemaUrl="#Habitat_patches_of_the_dryad_butterfly_Kalarus_and_Nowicki">
					<SimpleData name="IDR_ID">5.000000</SimpleData>
					<SimpleData name="_platy">0.000000</SimpleData>
				</SchemaData>
			</ExtendedData>
			<Polygon>
				<outerBoundaryIs>
					<LinearRing>
						<coordinates>
							19.88314159268208,50.03317699977725,0 19.88305908212658,50.03312223984848,0 19.88308867161328,50.03305057025258,0 19.88311617508177,50.03306882356159,0 19.88319951992496,50.033087614284,0 19.88322618916419,50.03314183673336,0 19.88326681883301,50.03319619352106,0 19.8832374380899,50.03325887087044,0 19.88323639522791,50.03330383232725,0 19.88331974052476,50.03332262296564,0 19.88339016819512,50.03329631775723,0 19.88343184085973,50.03330571302879,0 19.88343100671417,50.03334168219637,0 19.88330557155754,50.03333148091869,0 19.88319451402378,50.03330342927696,0 19.88315367576077,50.03325806475603,0 19.88314159268208,50.03317699977725,0 
						</coordinates>
					</LinearRing>
				</outerBoundaryIs>
			</Polygon>
		</Placemark>
		<Placemark>
			<name>Pychowice 3</name>
			<styleUrl>#stylemap_id42</styleUrl>
			<ExtendedData>
				<SchemaData schemaUrl="#Habitat_patches_of_the_dryad_butterfly_Kalarus_and_Nowicki">
					<SimpleData name="IDR_ID">6.000000</SimpleData>
					<SimpleData name="_platy">1.000000</SimpleData>
				</SchemaData>
			</ExtendedData>
			<Polygon>
				<outerBoundaryIs>
					<LinearRing>
						<coordinates>
							19.88374396558115,50.03369547061951,0 19.88356268737726,50.03368473245122,0 19.88349371892044,50.03364809171868,0 19.8834237078687,50.03365641240257,0 19.883352445471,50.03371868679053,0 19.88343474883557,50.03378243880554,0 19.88353122149943,50.03383733278557,0 19.88355789151497,50.03389155515715,0 19.8836251923288,50.03400013418462,0 19.88365102853442,50.03409032570003,0 19.88376187966841,50.03412736920686,0 19.88390294528087,50.03406576593771,0 19.8839191988634,50.03396698499042,0 19.88386523261606,50.03388551727954,0 19.8837970975286,50.0338129075557,0 19.88375709218521,50.03373157407509,0 19.88374396558115,50.03369547061951,0 
						</coordinates>
					</LinearRing>
				</outerBoundaryIs>
			</Polygon>
		</Placemark>
		<Placemark>
			<name>Pychowice 4</name>
			<styleUrl>#stylemap_id44</styleUrl>
			<ExtendedData>
				<SchemaData schemaUrl="#Habitat_patches_of_the_dryad_butterfly_Kalarus_and_Nowicki">
					<SimpleData name="IDR_ID">7.000000</SimpleData>
					<SimpleData name="_platy">1.000000</SimpleData>
				</SchemaData>
			</ExtendedData>
			<Polygon>
				<outerBoundaryIs>
					<LinearRing>
						<coordinates>
							19.88106162248505,50.0313491083218,0 19.8810628762691,50.03129515459533,0 19.88090931837781,50.03129367383751,0 19.88072804991256,50.03128293130232,0 19.88055969604486,50.03131728458207,0 19.88046030474536,50.03138828016802,0 19.88038883285887,50.03145954504235,0 19.88032091552351,50.03137794102096,0 19.88025278930176,50.03130532924554,0 19.88002859576004,50.03133914292782,0 19.8799019115097,50.03138289171402,0 19.87984356188924,50.03149026012684,0 19.87979833508718,50.03163373239877,0 19.87975457248911,50.03171425866627,0 19.87972435125532,50.03181290424881,0 19.87970871753883,50.03188470774302,0 19.87974808689448,50.03199301943594,0 19.8797170285793,50.03212763414041,0 19.87960346504999,50.03220748647534,0 19.87940823341019,50.03219660707547,0 19.87924029404864,50.03221297384542,0 19.87908526794728,50.03227443661815,0 19.87908422124484,50.03231939801893,0 19.87926402804809,50.03239308910835,0 19.87937466256444,50.03243912904789,0 19.87945842336109,50.03243993788009,0 19.87957115068248,50.03239605482172,0 19.87966970845918,50.03236102916011,0 19.87981056480882,50.03230842312985,0 19.87992475578803,50.03220159374431,0 19.8801326927838,50.03226656069635,0 19.88029854091414,50.03234011547314,0 19.88034439424032,50.03216966616524,0 19.88029085426114,50.03207021225342,0 19.88033440719403,50.03199867806913,0 19.88036420910607,50.03191801689248,0 19.88039484728573,50.03180138656672,0 19.88034172580169,50.03168394810412,0 19.88035777670083,50.03159415994501,0 19.88038674194589,50.03154946789626,0 19.88072240616877,50.03152572304009,0 19.88083387615673,50.0315357924452,0 19.88094680910289,50.0314829157339,0 19.88101828020441,50.03141165051081,0 19.88106162248505,50.0313491083218,0 
						</coordinates>
					</LinearRing>
				</outerBoundaryIs>
			</Polygon>
		</Placemark>
		<Placemark>
			<name>Pychowice 5</name>
			<styleUrl>#stylemap_id43</styleUrl>
			<ExtendedData>
				<SchemaData schemaUrl="#Habitat_patches_of_the_dryad_butterfly_Kalarus_and_Nowicki">
					<SimpleData name="IDR_ID">8.000000</SimpleData>
					<SimpleData name="_platy">1.000000</SimpleData>
				</SchemaData>
			</ExtendedData>
			<Polygon>
				<outerBoundaryIs>
					<LinearRing>
						<coordinates>
							19.8808998706718,50.03230094455313,0 19.88078630867179,50.03238079805383,0 19.88079859662467,50.03245287097536,0 19.88093819806225,50.03245421728296,0 19.8811348938451,50.03240214811406,0 19.88128887314222,50.03238564402362,0 19.88139992742762,50.0324136974716,0 19.88148285266355,50.03245047399111,0 19.88152347978355,50.03250483137826,0 19.88166370798754,50.03247919995165,0 19.88174767776391,50.03247101484425,0 19.88173497069175,50.03241692659002,0 19.88167913014351,50.03241638847078,0 19.88158078256223,50.0324424235603,0 19.88149806615474,50.03239665482291,0 19.88134513148543,50.03236819775643,0 19.88117844583749,50.03233061361054,0 19.88094133298357,50.03231933299729,0 19.8808998706718,50.03230094455313,0 
						</coordinates>
					</LinearRing>
				</outerBoundaryIs>
			</Polygon>
		</Placemark>
		<Placemark>
			<name>Pychowice 6</name>
			<styleUrl>#stylemap_id45</styleUrl>
			<ExtendedData>
				<SchemaData schemaUrl="#Habitat_patches_of_the_dryad_butterfly_Kalarus_and_Nowicki">
					<SimpleData name="IDR_ID">9.000000</SimpleData>
					<SimpleData name="_platy">1.000000</SimpleData>
				</SchemaData>
			</ExtendedData>
			<Polygon>
				<outerBoundaryIs>
					<LinearRing>
						<coordinates>
							19.8777374281036,50.03199158047723,0 19.87766678971822,50.03202687452888,0 19.87762365203593,50.03208042313248,0 19.87760885355774,50.03211625721503,0 19.87759405505711,50.0321520912953,0 19.87756466761233,50.0322147671735,0 19.87760612855708,50.03223315680042,0 19.87762092707466,50.0321973227192,0 19.87770531619237,50.032171155986,0 19.87778970521912,50.03214498919066,0 19.87790264289961,50.03209211547998,0 19.87794598983522,50.0320295744937,0 19.87789098805387,50.03199306544675,0 19.87782097850066,50.03200138276252,0 19.8777374281036,50.03199158047723,0 
						</coordinates>
					</LinearRing>
				</outerBoundaryIs>
			</Polygon>
		</Placemark>
		<Placemark>
			<name>Pychowice 7</name>
			<styleUrl>#stylemap_id47</styleUrl>
			<ExtendedData>
				<SchemaData schemaUrl="#Habitat_patches_of_the_dryad_butterfly_Kalarus_and_Nowicki">
					<SimpleData name="IDR_ID">10.000000</SimpleData>
					<SimpleData name="_platy">1.000000</SimpleData>
				</SchemaData>
			</ExtendedData>
			<Polygon>
				<outerBoundaryIs>
					<LinearRing>
						<coordinates>
							19.87676535780303,50.03116369384227,0 19.87689099555965,50.03116490987021,0 19.87714269048806,50.03114935696623,0 19.87724313450998,50.03103340286691,0 19.87730253765248,50.03088107440492,0 19.87730631156536,50.03071921341876,0 19.8772119490522,50.03057439155547,0 19.87710341786507,50.0304384268139,0 19.8770640556869,50.03033011424432,0 19.87695468656815,50.03023011847277,0 19.87681697950428,50.03014783692898,0 19.87670488432145,50.03016474051898,0 19.87660653873886,50.0301907714157,0 19.8764515158865,50.03025223071243,0 19.87626899334052,50.03029543489316,0 19.87618355742542,50.0303665619786,0 19.87608458149441,50.03041956924943,0 19.87598581525152,50.03046358416043,0 19.87584475029716,50.03052517784575,0 19.87570536465315,50.03051483317675,0 19.87551119083086,50.03045898590843,0 19.875261389413,50.03039360485499,0 19.87509597589289,50.03030205841111,0 19.87486013533655,50.03023681182148,0 19.87456761694403,50.03020699231138,0 19.87427530914845,50.03016817979757,0 19.87394196466336,50.03009299110875,0 19.8735942411326,50.03003565050197,0 19.873188576644,50.03006768932933,0 19.87301959047075,50.03012900846453,0 19.87317082951628,50.03022941455363,0 19.87333813267237,50.03024003332595,0 19.87347856882666,50.03020541949953,0 19.8736452409523,50.03024301462792,0 19.87385274026981,50.03032597727245,0 19.87402088501338,50.03030062599425,0 19.87418797838416,50.03032023581197,0 19.87434069197134,50.03035769451616,0 19.87454777265068,50.0304586404652,0 19.87479694302615,50.03055099985886,0 19.87504905550581,50.03051746693706,0 19.87526012916935,50.03044755848279,0 19.87542701357313,50.03047615879423,0 19.87552368042761,50.03052206708287,0 19.87556429919444,50.03057642651715,0 19.8756188776425,50.03063092119677,0 19.87576991377528,50.03074031620965,0 19.87599095877828,50.03084139484833,0 19.87621221457958,50.0309334807971,0 19.87639201177347,50.0310071762888,0 19.87650243052243,50.0310622112111,0 19.87668222864537,50.0311359062578,0 19.87676535780303,50.03116369384227,0 
						</coordinates>
					</LinearRing>
				</outerBoundaryIs>
			</Polygon>
		</Placemark>
		<Placemark>
			<name>Pychowice 8</name>
			<styleUrl>#stylemap_id46</styleUrl>
			<ExtendedData>
				<SchemaData schemaUrl="#Habitat_patches_of_the_dryad_butterfly_Kalarus_and_Nowicki">
					<SimpleData name="IDR_ID">11.000000</SimpleData>
					<SimpleData name="_platy">1.000000</SimpleData>
				</SchemaData>
			</ExtendedData>
			<Polygon>
				<outerBoundaryIs>
					<LinearRing>
						<coordinates>
							19.8780989453103,50.03025917535761,0 19.87797896721459,50.03001516909027,0 19.87795356278405,50.02990699177611,0 19.87806628548514,50.02986311012969,0 19.87823337908359,50.0298827141245,0 19.87839942556803,50.02994727928828,0 19.87848443861328,50.02989413510311,0 19.87844402653789,50.02983078438419,0 19.87833423672591,50.02974877445667,0 19.87818235982833,50.02967535187054,0 19.87801400984449,50.02970970149222,0 19.8778039911535,50.0297346536129,0 19.87766251146431,50.02981423410583,0 19.87752270822201,50.02982187618886,0 19.87741187184373,50.02978482679512,0 19.87735792122751,50.02970335610711,0 19.87727563286342,50.02963959984028,0 19.87717980477677,50.02955772389079,0 19.87706813048636,50.02955664328681,0 19.87702667203806,50.02953825347641,0 19.87686934474976,50.02969862841132,0 19.87685370752038,50.02977043152232,0 19.87685161013165,50.02986035429382,0 19.87690765735293,50.02985190243854,0 19.87689537583074,50.02977982911738,0 19.87695289098885,50.02970843129714,0 19.87710623392706,50.02971890953373,0 19.87714748287737,50.02974629159458,0 19.87727269763277,50.02976549174104,0 19.87731289845398,50.02983783513625,0 19.87735351868649,50.02989219396035,0 19.8774224770779,50.02992883829714,0 19.87749143557448,50.0299654825934,0 19.87755976535144,50.03002910368622,0 19.87771206155424,50.03008454252521,0 19.87789311521553,50.0301042820185,0 19.87794790532768,50.03014978334147,0 19.87802998592852,50.03022253141818,0 19.8780989453103,50.03025917535761,0 
						</coordinates>
					</LinearRing>
				</outerBoundaryIs>
			</Polygon>
		</Placemark>
		<Placemark>
			<name>Pychowice 1</name>
			<styleUrl>#stylemap_id40</styleUrl>
			<ExtendedData>
				<SchemaData schemaUrl="#Habitat_patches_of_the_dryad_butterfly_Kalarus_and_Nowicki">
					<SimpleData name="IDR_ID">12.000000</SimpleData>
					<SimpleData name="_platy">1.000000</SimpleData>
				</SchemaData>
			</ExtendedData>
			<Polygon>
				<outerBoundaryIs>
					<LinearRing>
						<coordinates>
							19.8834846074758,50.03042804455298,0 19.88350148606932,50.03030228671035,0 19.88361274537359,50.0303213457298,0 19.88392048051987,50.03029732295272,0 19.88428447019312,50.03025585163493,0 19.88467679484468,50.03019666290989,0 19.88514078975747,50.03005721271595,0 19.88539372539051,50.02998768803955,0 19.88565978735115,50.02995426607225,0 19.88592626504283,50.02990285888257,0 19.88617878275987,50.02985131709052,0 19.88638942174206,50.02979937286781,0 19.88668277708143,50.02979319338239,0 19.88697550881182,50.02981399007949,0 19.88721344216957,50.02978928905814,0 19.88743949351145,50.02967453061507,0 19.88770700637005,50.02957815775888,0 19.88787680295482,50.02948084784426,0 19.88796263546716,50.02939172738817,0 19.88811950977166,50.0292493217741,0 19.88826180112588,50.02913375914378,0 19.88848701665686,50.02905496786411,0 19.88873994228892,50.02898543581392,0 19.88888243886221,50.02886088008681,0 19.8889420099623,50.02869955302846,0 19.88901450240886,50.0285833211583,0 19.88918470769482,50.02846802463852,0 19.88936741942028,50.02841580768655,0 19.88942429238178,50.02837138048641,0 19.88942802522128,50.02820951876168,0 19.88914760156967,50.02826080047014,0 19.88903468511366,50.02831368530313,0 19.88880885146012,50.02841945463305,0 19.88854093214627,50.02853381473661,0 19.88839926597545,50.02862240079437,0 19.88827135077893,50.02872011272206,0 19.88811676258316,50.02876360312332,0 19.88787966542457,50.02875233678822,0 19.88764256838476,50.02874106996938,0 19.887460061344,50.02878429187032,0 19.88719483824502,50.02878174878234,0 19.8868879457194,50.02876981108752,0 19.88657980586952,50.0288118264336,0 19.88629771203168,50.02893503966989,0 19.8860722855403,50.02902281898827,0 19.88585998522242,50.0291467011099,0 19.88570393695375,50.02925313440823,0 19.88552080192456,50.02932333014501,0 19.88533891527134,50.02933957176499,0 19.88517452685015,50.02920307804722,0 19.88519160872901,50.02906832759592,0 19.88520744147138,50.02898753096314,0 19.88495492729394,50.02903907067261,0 19.88479887739734,50.0291455027446,0 19.88466991217741,50.02928817214585,0 19.88444260623946,50.02945687897507,0 19.88417550438729,50.02953525966779,0 19.88394986285453,50.02963202710845,0 19.88366713215412,50.02978221075038,0 19.88352315997081,50.0299697060257,0 19.88336564421784,50.03013908219042,0 19.88337626732817,50.03028309326069,0 19.8834846074758,50.03042804455298,0 
						</coordinates>
					</LinearRing>
				</outerBoundaryIs>
			</Polygon>
		</Placemark>
		<Placemark>
			<name>Skotnicka 2</name>
			<styleUrl>#stylemap_id37</styleUrl>
			<ExtendedData>
				<SchemaData schemaUrl="#Habitat_patches_of_the_dryad_butterfly_Kalarus_and_Nowicki">
					<SimpleData name="IDR_ID">13.000000</SimpleData>
					<SimpleData name="_platy">0.000000</SimpleData>
				</SchemaData>
			</ExtendedData>
			<Polygon>
				<outerBoundaryIs>
					<LinearRing>
						<coordinates>
							19.88049587349502,50.02685549296418,0 19.88062275425132,50.02680275111786,0 19.88072025479226,50.02681268591562,0 19.88081775537473,50.0268226206317,0 19.88092963242458,50.02681470529076,0 19.8810554679473,50.02680692443981,0 19.88109838809066,50.02676236674946,0 19.88105797512229,50.02669901690165,0 19.88103193858727,50.02661781705054,0 19.88099236159185,50.02651849799951,0 19.88098070154695,50.02641944814881,0 19.88094049796444,50.02634710596421,0 19.88090092137145,50.02624778688023,0 19.88080404885626,50.02621087535616,0 19.88071799995717,50.02630898280822,0 19.88061778330458,50.02641594783822,0 19.88049153067285,50.02644171280872,0 19.88040652597568,50.02649485855198,0 19.88032089388951,50.02657498110986,0 19.88041609435626,50.02668383138181,0 19.88049587349502,50.02685549296418,0 
						</coordinates>
					</LinearRing>
				</outerBoundaryIs>
			</Polygon>
		</Placemark>
		<Placemark>
			<name>CITRU 1</name>
			<styleUrl>#stylemap_id34</styleUrl>
			<ExtendedData>
				<SchemaData schemaUrl="#Habitat_patches_of_the_dryad_butterfly_Kalarus_and_Nowicki">
					<SimpleData name="IDR_ID">14.000000</SimpleData>
					<SimpleData name="_platy">0.000000</SimpleData>
				</SchemaData>
			</ExtendedData>
			<Polygon>
				<outerBoundaryIs>
					<LinearRing>
						<coordinates>
							19.88174203399986,50.02489775460484,0 19.88169744575124,50.02501425095936,0 19.88173618784994,50.02514953899459,0 19.88176201603332,50.02523973100999,0 19.88180096726689,50.02536602672167,0 19.88184033625077,50.0254743378205,0 19.88183678705201,50.02562720690551,0 19.88193219788715,50.02572706366273,0 19.88213906622552,50.0258369884159,0 19.88225240169432,50.0257661256827,0 19.88231178226332,50.02561379436853,0 19.88231428651794,50.02550588676182,0 19.88233137491277,50.02537113669233,0 19.88230658902939,50.02523598329293,0 19.88233721799735,50.02511935226115,0 19.88245159476253,50.02500352780324,0 19.88253763777509,50.02490541900408,0 19.88251139101463,50.02483321175216,0 19.88232952040661,50.0248494487756,0 19.88214723225307,50.0248836701153,0 19.88188182234827,50.02489010733045,0 19.88174203399986,50.02489775460484,0 
						</coordinates>
					</LinearRing>
				</outerBoundaryIs>
			</Polygon>
		</Placemark>
		<Placemark>
			<name>Kozienicka 1</name>
			<styleUrl>#stylemap_id22</styleUrl>
			<ExtendedData>
				<SchemaData schemaUrl="#Habitat_patches_of_the_dryad_butterfly_Kalarus_and_Nowicki">
					<SimpleData name="IDR_ID">15.000000</SimpleData>
					<SimpleData name="_platy">0.000000</SimpleData>
				</SchemaData>
			</ExtendedData>
			<Polygon>
				<outerBoundaryIs>
					<LinearRing>
						<coordinates>
							19.84359591567225,50.00647221986255,0 19.84372213484773,50.00644649472053,0 19.84388999544564,50.00643017873704,0 19.84403059815541,50.00638660786117,0 19.84418558433371,50.006325191381,0 19.84428389803842,50.00629918763789,0 19.84436739675616,50.00630901369209,0 19.84435171933877,50.00638081241978,0 19.84428023213462,50.00645205523981,0 19.84416775000987,50.00648691219613,0 19.84404131527046,50.00652163003459,0 19.84388719114195,50.00654707747294,0 19.84373285110852,50.00658151691511,0 19.84363539959086,50.00657155134592,0 19.84362252595449,50.00652645124029,0 19.8435675792479,50.0064899261546,0 19.84359591567225,50.00647221986255,0 
						</coordinates>
					</LinearRing>
				</outerBoundaryIs>
			</Polygon>
		</Placemark>
		<Placemark>
			<name>Kozienicka 2</name>
			<styleUrl>#stylemap_id21</styleUrl>
			<ExtendedData>
				<SchemaData schemaUrl="#Habitat_patches_of_the_dryad_butterfly_Kalarus_and_Nowicki">
					<SimpleData name="IDR_ID">16.000000</SimpleData>
					<SimpleData name="_platy">1.000000</SimpleData>
				</SchemaData>
			</ExtendedData>
			<Polygon>
				<outerBoundaryIs>
					<LinearRing>
						<coordinates>
							19.84600904291034,50.00652322909752,0 19.84612066262141,50.00652433921753,0 19.84592662014534,50.00646844313566,0 19.84596610887841,50.00656777385957,0 19.84592209808014,50.00665727968821,0 19.84590491546342,50.00679202415213,0 19.84595878764024,50.00687350922611,0 19.8461114046415,50.00691100455512,0 19.84622194883635,50.00695707566867,0 19.84636018319324,50.00701241635968,0 19.84651237049287,50.00706789560083,0 19.84655272180202,50.00713125725574,0 19.84655121523459,50.00719420278062,0 19.84657653791854,50.00730238680643,0 19.84661667429017,50.0073747406562,0 19.84667248514275,50.00737529544421,0 19.84681265781241,50.00734970564179,0 19.84692427946903,50.00735081500206,0 19.84703504059143,50.00738789313117,0 19.84707711387593,50.00737931685472,0 19.84710652516323,50.00731664860626,0 19.84712198369233,50.00725384171063,0 19.84708227690689,50.00716350359058,0 19.84702861764002,50.00707302680723,0 19.8469889111734,50.00698268865472,0 19.84696272713748,50.00691047358597,0 19.84692259061917,50.00683811984928,0 19.84685304299035,50.0068284342965,0 19.84672703961382,50.00684517062879,0 19.84658729880265,50.00685277590309,0 19.84644777319125,50.00685138879079,0 19.84635075104684,50.00682344105924,0 19.8462833562722,50.00672383298863,0 19.84618762621052,50.00664193181674,0 19.84600904291034,50.00652322909752,0 
						</coordinates>
					</LinearRing>
				</outerBoundaryIs>
			</Polygon>
		</Placemark>
		<Placemark>
			<name>X 1</name>
			<styleUrl>#stylemap_id18</styleUrl>
			<ExtendedData>
				<SchemaData schemaUrl="#Habitat_patches_of_the_dryad_butterfly_Kalarus_and_Nowicki">
					<SimpleData name="IDR_ID">17.000000</SimpleData>
					<SimpleData name="_platy">1.000000</SimpleData>
				</SchemaData>
			</ExtendedData>
			<Polygon>
				<outerBoundaryIs>
					<LinearRing>
						<coordinates>
							19.83620314861009,50.01151609280037,0 19.83620271423363,50.01153407715668,0 19.8362570094495,50.0115975822349,0 19.8363110876384,50.01167007946634,0 19.83637955422946,50.01172473225703,0 19.83646219205535,50.0117705327604,0 19.83653152747677,50.01178921674816,0 19.8366575471637,50.01177249161908,0 19.83672775103481,50.01175520677288,0 19.83677069825249,50.01171066556189,0 19.83679969148334,50.01166598444549,0 19.83680121102636,50.01160303918625,0 19.83673209285423,50.01157536318046,0 19.83663441569434,50.01157438385777,0 19.83652321891866,50.01155528017295,0 19.83638454880697,50.01151791214972,0 19.83630234582348,50.01145412723552,0 19.83620314861009,50.01151609280037,0 
						</coordinates>
					</LinearRing>
				</outerBoundaryIs>
			</Polygon>
		</Placemark>
		<Placemark>
			<name>Wiadukt 1</name>
			<styleUrl>#stylemap_id20</styleUrl>
			<ExtendedData>
				<SchemaData schemaUrl="#Habitat_patches_of_the_dryad_butterfly_Kalarus_and_Nowicki">
					<SimpleData name="IDR_ID">18.000000</SimpleData>
					<SimpleData name="_platy">0.000000</SimpleData>
				</SchemaData>
			</ExtendedData>
			<Polygon>
				<outerBoundaryIs>
					<LinearRing>
						<coordinates>
							19.8407337212109,50.01464650979148,0 19.84080154797207,50.01472813657337,0 19.84086894227591,50.01482774769188,0 19.84094942641285,50.01496346692108,0 19.84108508177285,50.01512672019615,0 19.84118017084064,50.01523560208258,0 19.84131604400155,50.01538986290282,0 19.84146608931685,50.01553527071437,0 19.84153370232705,50.01562588926211,0 19.84158736048578,50.01571636844981,0 19.84167022630826,50.01575317310698,0 19.84179603852111,50.01574543465763,0 19.84193645425895,50.01571085878283,0 19.84204874348002,50.01568499639752,0 19.84220333005236,50.01564156727174,0 19.84223296897777,50.01556990823575,0 19.84222095877837,50.01548883927129,0 19.84222333582343,50.01538992516785,0 19.84219672239509,50.01533569352742,0 19.84219801898686,50.01528174037935,0 19.84217097343889,50.01524549311549,0 19.84200481061009,50.01518986884032,0 19.84189273867945,50.0152067390027,0 19.8417108918645,50.015222912547,0 19.84159968459703,50.01520381366579,0 19.84148912610885,50.01515773811063,0 19.84137900033281,50.01509367807312,0 19.84131138834508,50.01500305943433,0 19.84124399288298,50.01490344856761,0 19.84117659769675,50.01480383766202,0 19.84106712205777,50.01471280076665,0 19.84094390837526,50.01461263218481,0 19.84084730663879,50.01456669542355,0 19.84081853170386,50.01460238535544,0 19.8407337212109,50.01464650979148,0 
						</coordinates>
					</LinearRing>
				</outerBoundaryIs>
			</Polygon>
		</Placemark>
		<Placemark>
			<name>Piaski</name>
			<styleUrl>#stylemap_id14</styleUrl>
			<ExtendedData>
				<SchemaData schemaUrl="#Habitat_patches_of_the_dryad_butterfly_Kalarus_and_Nowicki">
					<SimpleData name="IDR_ID">19.000000</SimpleData>
					<SimpleData name="_platy">1.000000</SimpleData>
				</SchemaData>
			</ExtendedData>
			<Polygon>
				<outerBoundaryIs>
					<LinearRing>
						<coordinates>
							19.83341160872871,50.01440223069039,0 19.83322932680429,50.01443637527424,0 19.83306078152923,50.01447965207871,0 19.83296113826544,50.01455959909273,0 19.83284862911201,50.01459444483479,0 19.83270799244336,50.01463800185704,0 19.8325534007635,50.0146814183014,0 19.83249649220683,50.01472581747017,0 19.83259286829149,50.01478075329018,0 19.83271911497851,50.01475504035078,0 19.83284536153288,50.01472932727294,0 19.83302612019232,50.01475812844494,0 19.8331650146942,50.01478650834579,0 19.83330478037948,50.01477891942624,0 19.83340442353787,50.01469897211927,0 19.83343451036604,50.01460933107932,0 19.83343625219103,50.01453739376279,0 19.83341073780287,50.01443819934929,0 19.83341160872871,50.01440223069039,0 
						</coordinates>
					</LinearRing>
				</outerBoundaryIs>
			</Polygon>
		</Placemark>
		<Placemark>
			<name>Czerna 2</name>
			<styleUrl>#stylemap_id4</styleUrl>
			<ExtendedData>
				<SchemaData schemaUrl="#Habitat_patches_of_the_dryad_butterfly_Kalarus_and_Nowicki">
					<SimpleData name="IDR_ID">20.000000</SimpleData>
					<SimpleData name="_platy">0.000000</SimpleData>
				</SchemaData>
			</ExtendedData>
			<Polygon>
				<outerBoundaryIs>
					<LinearRing>
						<coordinates>
							19.83053709099071,50.01724249297558,0 19.83048257882647,50.01718797744093,0 19.8305268464516,50.0170894857505,0 19.83061057913227,50.01709032964875,0 19.83069343877964,50.01712714209393,0 19.83069365703912,50.01711814994212,0 19.83065310027431,50.01706377511999,0 19.83057067732972,50.01700897834344,0 19.83051638367815,50.01694547067252,0 19.83046209016874,50.01688196297652,0 19.830378576171,50.01687212682248,0 19.83034979211869,50.01690781407915,0 19.83043265125204,50.01694462670807,0 19.83052990250552,50.01696359563047,0 19.83055628533793,50.01702682199636,0 19.83052750132212,50.01706250929645,0 19.83045641431018,50.01711575890904,0 19.83032994192195,50.0171504614742,0 19.83020390605606,50.01716717959969,0 19.83014873927194,50.01713964036128,0 19.83010774637068,50.01710324965307,0 19.83009291743646,50.0171390775466,0 19.83009117045929,50.01721101474498,0 19.83000656403069,50.01724613906825,0 19.82992217588399,50.01727227117964,0 19.82978283935629,50.01726187166879,0 19.82969866950972,50.01727901146796,0 19.8296838402158,50.0173148393056,0 19.82973900692928,50.01734237876377,0 19.82980878450953,50.01734308249279,0 19.82992021023812,50.01735320052095,0 19.83007328420858,50.01737273272889,0 19.83022679500378,50.01737428043588,0 19.83032535701895,50.01733929663357,0 19.83043700116489,50.01734042201572,0 19.8304928232405,50.01734098466654,0 19.83050787023843,50.01729616457051,0 19.83053709099071,50.01724249297558,0 
						</coordinates>
					</LinearRing>
				</outerBoundaryIs>
			</Polygon>
		</Placemark>
		<Placemark>
			<name>Źródło</name>
			<styleUrl>#stylemap_id2</styleUrl>
			<ExtendedData>
				<SchemaData schemaUrl="#Habitat_patches_of_the_dryad_butterfly_Kalarus_and_Nowicki">
					<SimpleData name="IDR_ID">21.000000</SimpleData>
					<SimpleData name="_platy">0.000000</SimpleData>
				</SchemaData>
			</ExtendedData>
			<Polygon>
				<outerBoundaryIs>
					<LinearRing>
						<coordinates>
							19.82952981085723,50.01905818961777,0 19.82944585628149,50.01906633706044,0 19.82931959656994,50.01909204632667,0 19.82924850520194,50.01914529515008,0 19.82923127094272,50.01928003649459,0 19.82934073425439,50.01937108440132,0 19.8293671167858,50.01943431101003,0 19.82933658217687,50.01954193513402,0 19.82931956653854,50.01966768433984,0 19.82930211372608,50.01981141782622,0 19.82931322895996,50.0199284564933,0 19.82936905401187,50.01992901970576,0 19.82949531589947,50.01990331040475,0 19.82960718443778,50.01989544448322,0 19.82974827619061,50.0198339070983,0 19.82986276575349,50.0197181351912,0 19.82994846874918,50.01963805029181,0 19.82992230376778,50.01956583166572,0 19.82999361343519,50.01950359028653,0 19.83010635452032,50.01945975529183,0 19.83016196066816,50.01946931026539,0 19.83025878017342,50.01950626373548,0 19.8303287792466,50.01949797502705,0 19.83041382608701,50.01944486621412,0 19.83052634835007,50.01941002295472,0 19.8306390887388,50.0193661874367,0 19.83073787282924,50.01932221117429,0 19.83086325943698,50.0193324689604,0 19.83098930076457,50.01931575016344,0 19.83114434514634,50.01925435165299,0 19.83129960729741,50.01918396078136,0 19.83149739148344,50.01908701487822,0 19.83149891835311,50.01902406981859,0 19.83136110343764,50.01895072710855,0 19.83126428418033,50.01891377455672,0 19.83112625174757,50.01884942372192,0 19.83106999150644,50.01886684566417,0 19.83097120865532,50.01891082222151,0 19.8308865998507,50.01894594715974,0 19.83081572866805,50.0189902048091,0 19.83067551385717,50.01901577493299,0 19.83059221441419,50.01899694676098,0 19.83053748193299,50.01895142340239,0 19.83045483761043,50.01890561868751,0 19.83039945037895,50.01888707170949,0 19.83034275315928,50.01892247759281,0 19.83031396782942,50.01895816481931,0 19.83022935847,50.01899328927397,0 19.83014540411721,50.01900143722454,0 19.8300472753421,50.01901843654549,0 19.82994827284538,50.01907140436855,0 19.82987674534174,50.01914263787462,0 19.82979300911616,50.0191417934218,0 19.82969597224167,50.01911383171406,0 19.82961332845357,50.01906802640479,0 19.82952981085723,50.01905818961777,0 19.82952981085723,50.01905818961777,0 
						</coordinates>
					</LinearRing>
				</outerBoundaryIs>
			</Polygon>
		</Placemark>
		<Placemark>
			<name>X 2</name>
			<styleUrl>#stylemap_id9</styleUrl>
			<ExtendedData>
				<SchemaData schemaUrl="#Habitat_patches_of_the_dryad_butterfly_Kalarus_and_Nowicki">
					<SimpleData name="IDR_ID">22.000000</SimpleData>
					<SimpleData name="_platy">1.000000</SimpleData>
				</SchemaData>
			</ExtendedData>
			<Polygon>
				<outerBoundaryIs>
					<LinearRing>
						<coordinates>
							19.82865353801729,50.01720550512903,0 19.82870957853143,50.01719707649131,0 19.82873880121751,50.0171434053622,0 19.82869846528172,50.01708003772708,0 19.82867186623097,50.01702580310197,0 19.82864526723917,50.01697156847068,0 19.82859053888199,50.01692604420754,0 19.82859228808204,50.01685410704414,0 19.82874798334744,50.01676573523812,0 19.82883127820368,50.01678456470867,0 19.82883302703554,50.01671262753733,0 19.82874885782585,50.01672976665351,0 19.82872050990987,50.01674746920667,0 19.82862172932732,50.01679144379523,0 19.82852294856519,50.01683541829809,0 19.82842438630455,50.01687040057033,0 19.82835482813734,50.01686070386901,0 19.82828592611883,50.01682403069261,0 19.82820306885808,50.01678721654307,0 19.82814659127289,50.01681362922776,0 19.82811780561231,50.01684931591954,0 19.82801968054803,50.01686631355804,0 19.82800441262202,50.01692012546262,0 19.82812979235348,50.01693038615815,0 19.82824231032607,50.01689554506882,0 19.82833956058683,50.01691451582043,0 19.8284775837402,50.01697886992552,0 19.82860121454143,50.01706106727344,0 19.82862693895045,50.01715127049464,0 19.82865353801729,50.01720550512903,0 
						</coordinates>
					</LinearRing>
				</outerBoundaryIs>
			</Polygon>
		</Placemark>
		<Placemark>
			<name>Skołczanka</name>
			<styleUrl>#stylemap_id10</styleUrl>
			<ExtendedData>
				<SchemaData schemaUrl="#Habitat_patches_of_the_dryad_butterfly_Kalarus_and_Nowicki">
					<SimpleData name="IDR_ID">23.000000</SimpleData>
					<SimpleData name="_platy">1.000000</SimpleData>
				</SchemaData>
			</ExtendedData>
			<Polygon>
				<outerBoundaryIs>
					<LinearRing>
						<coordinates>
							19.82791666200743,50.01536321580052,0 19.82812248640658,50.01550920442742,0 19.82820709111315,50.01547408145569,0 19.82827774073975,50.0154388175002,0 19.82823675068839,50.01540242614082,0 19.82816785082761,50.01536575290071,0 19.82807125995819,50.01531980558441,0 19.82804422507473,50.01528355510365,0 19.82801762772029,50.01522932032433,0 19.82792081850564,50.01519236503079,0 19.82786740546053,50.01509288755635,0 19.82786959316713,50.01500296609665,0 19.82771696525007,50.01496544674239,0 19.82767816407348,50.01483913373176,0 19.82767969570271,50.01477618871162,0 19.82762497072415,50.01473066400033,0 19.82759793650129,50.01469441341667,0 19.8276129853172,50.01464959368927,0 19.82750287936841,50.01458552061592,0 19.82728026071424,50.01455628775415,0 19.82709863075736,50.0145634462367,0 19.82693161227563,50.01454376908625,0 19.82679272227128,50.01451538175346,0 19.82666822508717,50.01446915108379,0 19.82654329011722,50.01444090456721,0 19.82634748679547,50.0144569128895,0 19.82627793254397,50.01444721496694,0 19.82631760596872,50.01453755985881,0 19.82637079615851,50.01464603017065,0 19.82646628889377,50.01473693959652,0 19.82644992478446,50.01483571201743,0 19.82643465579107,50.01488952372608,0 19.82657267060578,50.01495388005981,0 19.82668190016802,50.01505392257774,0 19.82683430857071,50.01510043543182,0 19.82688793843736,50.015190921224,0 19.82699760705845,50.01527297916402,0 19.82713671827336,50.0152923741211,0 19.82723352707497,50.01532933006537,0 19.82733011715239,50.01537527807344,0 19.82744088121589,50.01541237488134,0 19.82752329786185,50.01546717385119,0 19.82761923203142,50.01554009805417,0 19.82770143029234,50.01560388904374,0 19.82781285152723,50.01561400906685,0 19.82789789417954,50.01556090203395,0 19.82799689162014,50.01550793589352,0 19.8280522740442,50.01552648399481,0 19.82808084021136,50.01549978945194,0 19.82791666200743,50.01536321580052,0 
						</coordinates>
					</LinearRing>
				</outerBoundaryIs>
			</Polygon>
		</Placemark>
		<Placemark>
			<name>Kowadza</name>
			<styleUrl>#stylemap_id11</styleUrl>
			<ExtendedData>
				<SchemaData schemaUrl="#Habitat_patches_of_the_dryad_butterfly_Kalarus_and_Nowicki">
					<SimpleData name="IDR_ID">24.000000</SimpleData>
					<SimpleData name="_platy">1.000000</SimpleData>
				</SchemaData>
			</ExtendedData>
			<Polygon>
				<outerBoundaryIs>
					<LinearRing>
						<coordinates>
							19.82310244867417,50.01644777436993,0 19.82356538653927,50.01635353105265,0 19.82369295936976,50.01627387522328,0 19.82370845144087,50.01621107178237,0 19.8236681229116,50.01614770244139,0 19.82361383936642,50.0160841916033,0 19.8235159339328,50.01609219330445,0 19.82336264721062,50.01608164461929,0 19.82323705114618,50.01608037092343,0 19.82312606919852,50.0160522622479,0 19.82301508738192,50.01602415346704,0 19.82284652760789,50.01606741531673,0 19.82270587778239,50.01611096010896,0 19.82256610677979,50.0161185362198,0 19.82242677532518,50.01610812790837,0 19.82227304916952,50.01611556203826,0 19.82214877214344,50.01606033440701,0 19.82209449071,50.0159968228722,0 19.82202559474562,50.01596014601577,0 19.82191395413413,50.01595901256409,0 19.82180187370993,50.01597586325501,0 19.82167649792503,50.01596559574733,0 19.82155090223915,50.01596432022873,0 19.82145277676172,50.01598131231243,0 19.82135597117632,50.0159443515714,0 19.82124455064206,50.01593422535258,0 19.82114620509031,50.01596020929982,0 19.82103236397756,50.01604899622658,0 19.8209885181226,50.01612949993546,0 19.82104345839514,50.01616603561027,0 19.82116839449457,50.01619428804962,0 19.82126432038275,50.01626721743939,0 19.82133233619384,50.0163398632366,0 19.82145705293967,50.01637710749172,0 19.82159682484455,50.01636953272386,0 19.82175165151185,50.01631713887559,0 19.82190471869943,50.01633668181622,0 19.82208547653822,50.01636550002109,0 19.82216788863869,50.01642030275418,0 19.82226403632614,50.01648423920318,0 19.82236128331871,50.01650321494407,0 19.8224580908055,50.01654017485636,0 19.82252676814607,50.01658584358705,0 19.82262423521177,50.01659582698294,0 19.8227493931161,50.01661508560564,0 19.8229037799322,50.01658067447346,0 19.82304377191367,50.0165641058376,0 19.82317002820802,50.01653840336608,0 19.82329694327516,50.01648572436914,0 19.82310244867417,50.01644777436993,0 
						</coordinates>
					</LinearRing>
				</outerBoundaryIs>
			</Polygon>
		</Placemark>
		<Placemark>
			<name>Wielkanoc 2</name>
			<styleUrl>#stylemap_id12</styleUrl>
			<ExtendedData>
				<SchemaData schemaUrl="#Habitat_patches_of_the_dryad_butterfly_Kalarus_and_Nowicki">
					<SimpleData name="IDR_ID">25.000000</SimpleData>
					<SimpleData name="_platy">1.000000</SimpleData>
				</SchemaData>
			</ExtendedData>
			<Polygon>
				<outerBoundaryIs>
					<LinearRing>
						<coordinates>
							19.81528513245394,50.01703380346718,0 19.81499472430722,50.01692290564311,0 19.81488463020553,50.01685882070382,0 19.81481507492148,50.01684911590529,0 19.81470343254034,50.01684797550227,0 19.81462080704377,50.01680215962767,0 19.81459555161111,50.01669396928558,0 19.81458314519816,50.01663088201148,0 19.81479557083135,50.01650713097065,0 19.8144881139235,50.01652197876872,0 19.81434767669033,50.01655652126147,0 19.81427679404187,50.01660076874235,0 19.81423315775186,50.01667227770643,0 19.81425974030136,50.01672651552601,0 19.81429983555262,50.01679888014447,0 19.81438179682951,50.01687167254405,0 19.81450717327754,50.01688194793836,0 19.8145782773999,50.01682870822008,0 19.8146334348011,50.01685625479622,0 19.814617930698,50.01691905693173,0 19.81458891374562,50.0169637322938,0 19.81464230127244,50.01706321566645,0 19.81493116102067,50.01723705907574,0 19.81497324844855,50.01722849455883,0 19.81502796416419,50.01727402515228,0 19.81506916690127,50.01730142900487,0 19.81515312064676,50.01729329195757,0 19.81523818009056,50.01724019434081,0 19.81530884168587,50.01720493837984,0 19.81497568157803,50.01712958144815,0 19.81515931311493,50.01704151311334,0 19.81555694377519,50.01733339227658,0 19.8154499434626,50.01714341842853,0 19.81539522749089,50.01709788803127,0 19.81534006937352,50.01707034181328,0 19.81528513245394,50.01703380346718,0 
						</coordinates>
					</LinearRing>
				</outerBoundaryIs>
			</Polygon>
		</Placemark>
		<Placemark>
			<name>Wielkanoc 1</name>
			<styleUrl>#stylemap_id13</styleUrl>
			<ExtendedData>
				<SchemaData schemaUrl="#Habitat_patches_of_the_dryad_butterfly_Kalarus_and_Nowicki">
					<SimpleData name="IDR_ID">26.000000</SimpleData>
					<SimpleData name="_platy">1.000000</SimpleData>
				</SchemaData>
			</ExtendedData>
			<Polygon>
				<outerBoundaryIs>
					<LinearRing>
						<coordinates>
							19.81413700994593,50.0160416897812,0 19.81423513801963,50.01602470390418,0 19.81429162218192,50.01599829803587,0 19.81426614656419,50.0158990997164,0 19.81425396208739,50.01582702030244,0 19.81418640039188,50.01573638623047,0 19.81415937578422,50.0157001325908,0 19.81411994565324,50.01560079161653,0 19.81409336386085,50.01554655376019,0 19.81412238039423,50.0155018785085,0 19.81416513043369,50.01546633796958,0 19.81424952374792,50.0154402173493,0 19.81431819167258,50.01548589087975,0 19.81434433108992,50.01555811288966,0 19.81435740082732,50.01559422389227,0 19.81438398294338,50.01564846169003,0 19.81434145420003,50.01567501020722,0 19.81434079029969,50.01570198651093,0 19.81439683144421,50.01569356478944,0 19.81442629035616,50.0156309052584,0 19.81442717549035,50.01559493685188,0 19.81440059335397,50.01554069906339,0 19.81436005637535,50.01548631867401,0 19.81430622851606,50.01540481936483,0 19.81428008923518,50.01533259734546,0 19.81423888861626,50.01530519321888,0 19.81415405286968,50.01534929803601,0 19.81413810599009,50.01543008432449,0 19.81398327408664,50.01548246798199,0 19.81391261408357,50.01551772315719,0 19.81385568750557,50.01556211304542,0 19.81381249435741,50.01561563766677,0 19.81376930111252,50.01566916227085,0 19.81375357488368,50.01574095639742,0 19.81383641913723,50.01577778077933,0 19.81398903848909,50.01581531832806,0 19.81405659991941,50.01590595251187,0 19.81411020655404,50.01599644403093,0 19.81413700994593,50.0160416897812,0 
						</coordinates>
					</LinearRing>
				</outerBoundaryIs>
			</Polygon>
		</Placemark>
		<Placemark>
			<name>Czerna 3</name>
			<styleUrl>#stylemap_id5</styleUrl>
			<ExtendedData>
				<SchemaData schemaUrl="#Habitat_patches_of_the_dryad_butterfly_Kalarus_and_Nowicki">
					<SimpleData name="IDR_ID">27.000000</SimpleData>
					<SimpleData name="_platy">0.000000</SimpleData>
				</SchemaData>
			</ExtendedData>
			<Polygon>
				<outerBoundaryIs>
					<LinearRing>
						<coordinates>
							19.8320159376086,50.0172753771658,0 19.8320564960939,50.0173297515218,0 19.83209727266947,50.01737513370786,0 19.83215244085073,50.01740267202854,0 19.8322073911159,50.01743920247948,0 19.83227607906454,50.01748486550707,0 19.83233124747406,50.01751240374383,0 19.83240080742115,50.0175220980726,0 19.83252553597238,50.01755933050518,0 19.83265070051389,50.01757857849009,0 19.8327758651576,50.01759782634063,0 19.83292806974058,50.01765332342674,0 19.83299871918368,50.01761805660784,0 19.83309706191333,50.0175920626004,0 19.83319584012975,50.01754808419042,0 19.83322266236096,50.01759332565257,0 19.83329244039128,50.01759402728951,0 19.83337682731816,50.01756789271937,0 19.83340539178702,50.01754119686253,0 19.83339252499008,50.017496095753,0 19.83343548047878,50.01745155587809,0 19.83350504057173,50.01746124954592,0 19.8334919559619,50.01742514060663,0 19.83346535131181,50.01737090704403,0 19.83342479119402,50.01731653316937,0 19.83341214218853,50.01726243990029,0 19.83345509744718,50.01721790001474,0 19.83342805745025,50.01718165076387,0 19.83338749753047,50.01712727687586,0 19.83337463085426,50.01708217576209,0 19.83343045268909,50.01708273699775,0 19.83347210132575,50.01709215006762,0 19.83352901182403,50.01704775045161,0 19.83355757589586,50.01702105455215,0 19.83354492681294,50.01696696129432,0 19.83355975313217,50.01693113294,0 19.83358853483433,50.01689544487041,0 19.83365918267982,50.01686017763353,0 19.83366005349486,50.01682420898653,0 19.83360488509635,50.01679667137857,0 19.83349345981876,50.01678655689159,0 19.83335368832928,50.01679414599476,0 19.83329873791303,50.01675761608176,0 19.83327148051153,50.01673035895495,0 19.83321522351639,50.01674778196667,0 19.8331447933161,50.0167740567726,0 19.83307479866457,50.01678234721519,0 19.83300436833829,50.01680862193481,0 19.8329478933204,50.01683503697493,0 19.83293393793567,50.01683489661102,0 19.83291911118321,50.01687072488285,0 19.83296075953423,50.01688013813462,0 19.8329891059886,50.01686243453541,0 19.83304536319825,50.01684501163519,0 19.83311535794577,50.01683672121112,0 19.83317117949108,50.0168372825695,0 19.83322634768426,50.01686482038206,0 19.83330964451645,50.01688364665097,0 19.83336481284255,50.01691118439841,0 19.83336372404463,50.0169561452017,0 19.83333450660861,50.01700981753464,0 19.83329111587966,50.01707234169807,0 19.8332623338505,50.0171080296905,0 19.83324750725403,50.01714385800377,0 19.833232462849,50.01718867847466,0 19.83319037858959,50.01719724963806,0 19.8330924723436,50.01720525941371,0 19.83300917504498,50.01718643298659,0 19.83294070465495,50.01713177822978,0 19.83287201656734,50.017086115592,0 19.83280180355154,50.01710339802466,0 19.83270389743755,50.01711140747345,0 19.83263368432615,50.01712868980362,0 19.83257742663799,50.01714611249997,0 19.83250721343173,50.0171633947528,0 19.83245117359002,50.01717182522979,0 19.83236722276528,50.01717997481566,0 19.83232448449797,50.01721552213498,0 19.83219910305457,50.0172052659611,0 19.8320159376086,50.0172753771658,0 
						</coordinates>
					</LinearRing>
				</outerBoundaryIs>
			</Polygon>
		</Placemark>
		<Placemark>
			<name>Hotel</name>
			<styleUrl>#stylemap_id3</styleUrl>
			<ExtendedData>
				<SchemaData schemaUrl="#Habitat_patches_of_the_dryad_butterfly_Kalarus_and_Nowicki">
					<SimpleData name="IDR_ID">28.000000</SimpleData>
					<SimpleData name="_platy">0.000000</SimpleData>
				</SchemaData>
			</ExtendedData>
			<Polygon>
				<outerBoundaryIs>
					<LinearRing>
						<coordinates>
							19.8283699313063,50.01910944419887,0 19.8283274070949,50.0191359978599,0 19.82826983316252,50.01920737127958,0 19.8282264338639,50.01926989346475,0 19.82816929711478,50.01932328254995,0 19.82806985441495,50.01939423302846,0 19.82795601772293,50.01948302672967,0 19.82784305585184,50.01953585175937,0 19.82774426871938,50.0195798255337,0 19.82763174409142,50.01961466607698,0 19.82757482513391,50.01965906272076,0 19.82750394988268,50.01970331831281,0 19.82740516209952,50.01974729179253,0 19.82734846168069,50.01978269618466,0 19.82727758604,50.01982695163473,0 19.82720671026911,50.01987120704024,0 19.82710770292162,50.01992417239719,0 19.82702287058891,50.01996828661491,0 19.8269105635267,50.01999413431091,0 19.82682616889925,50.02002026411211,0 19.82675529243085,50.02006451923545,0 19.82668463486307,50.02009978217994,0 19.82660002088304,50.02013490394812,0 19.8265289249783,50.02018815106342,0 19.82644409165372,50.02023226484891,0 19.82636035363699,50.02023141790592,0 19.8263178273293,50.02025797081043,0 19.82628903821951,50.02029365700335,0 19.82620354712348,50.02036474700685,0 19.82607662488709,50.02041742909821,0 19.82603453656825,50.02042599763225,0 19.82600771958516,50.02038075456716,0 19.82595320909302,50.02032623694483,0 19.82588430401557,50.02028956234149,0 19.82588561910319,50.02023560955269,0 19.82583045133911,50.02020806826801,0 19.82576198493085,50.02015340933048,0 19.8257068173318,50.02012586798779,0 19.82565186901951,50.02008933448825,0 19.82562483335124,50.02005308346696,0 19.82558406068904,50.02000769905425,0 19.8255712006109,50.01996259714389,0 19.82555790207682,50.0199354794938,0 19.8255029540934,50.01989894592491,0 19.82546152390322,50.01988053786209,0 19.82554635749032,50.01983642479432,0 19.82547745342107,50.01979974995356,0 19.82540898798938,50.01974509081094,0 19.82534008415558,50.01970841588971,0 19.82528579446063,50.01964490582783,0 19.82524502245881,50.0195995212976,0 19.82517699618955,50.01952687775925,0 19.82507952263769,50.01951689646661,0 19.82500996136587,50.01950719774195,0 19.82492622465241,50.01950634977303,0 19.82482897057001,50.01948737614112,0 19.8248019358544,50.01945112493122,0 19.82480325211511,50.01939717215551,0 19.82479083167952,50.01933408590157,0 19.82479214794721,50.01928013312499,0 19.82477972755372,50.01921704686893,0 19.82476730719137,50.01915396061111,0 19.82474093086284,50.01909073299771,0 19.8247285105811,50.01902764673499,0 19.8247433440989,50.01899181957117,0 19.82471762605331,50.01890161556206,0 19.82470564462724,50.01882054503557,0 19.82476168768309,50.0188121183253,0 19.82485937910236,50.01881310774508,0 19.82494333395468,50.01880496362304,0 19.82502728877963,50.01879681944001,0 19.82513915540065,50.01878895781164,0 19.82522267158016,50.01879879774974,0 19.8253201437132,50.01880877891318,0 19.82540409848579,50.01880063445712,0 19.82550157066275,50.01881061546845,0 19.82559926210488,50.01881160426537,0 19.82565508578852,50.01881216925526,0 19.82569783037198,50.01877662444747,0 19.82572683819024,50.01873194625539,0 19.8257137590972,50.01869583648594,0 19.82568694335197,50.01865059334244,0 19.82565990844605,50.01861434232605,0 19.8256189177273,50.01857795005628,0 19.8255923213577,50.01852371475783,0 19.82557924241961,50.01848760497305,0 19.82558055776498,50.01843365217331,0 19.82563681943708,50.01841623290206,0 19.82566538867367,50.01838953898876,0 19.82566604629633,50.01836256258768,0 19.82563923077625,50.01831731943221,0 19.82562637107044,50.01827221751787,0 19.82558559988533,50.01822683310274,0 19.82551757500195,50.01815418975733,0 19.82553284611514,50.01810037821387,0 19.82560350155613,50.01806511594392,0 19.82570075309292,50.0180840889129,0 19.82577053164662,50.01808479507762,0 19.82584009103031,50.01809449333508,0 19.82589569472541,50.01810405033815,0 19.82593909595784,50.01804152902649,0 19.82603788153301,50.01799755676684,0 19.82614952703321,50.01799868628449,0 19.82624743594774,50.0179906823882,0 19.82633117006656,50.01799152938522,0 19.82642820268993,50.01801949388226,0 19.82647050788571,50.01800193304956,0 19.82645808559191,50.01793884694617,0 19.82644500615444,50.0179027372519,0 19.82643214579667,50.01785763541913,0 19.82647532705683,50.01780410603484,0 19.82654554330216,50.01778682745607,0 19.82661554047214,50.01777854097212,0 19.82667180100939,50.01776112118896,0 19.82674179812153,50.01775283462837,0 19.82682575082801,50.01774468912739,0 19.82690970350712,50.01773654356542,0 19.82700783072483,50.01771954688358,0 19.82709222120379,50.01769341691063,0 19.82723199616177,50.017685835377,0 19.82731397862269,50.01775861878009,0 19.82738222456772,50.01782226895243,0 19.82731310304124,50.01779458733983,0 19.82733926318423,50.01786680654127,0 19.82739399140234,50.01791233138654,0 19.8274349829151,50.01794872303884,0 19.82741971397345,50.0180025348495,0 19.82741818182966,50.01806547982861,0 19.82738917598482,50.01811015846261,0 19.82736017008557,50.01815483708861,0 19.82731720837995,50.01819937466451,0 19.82730237702497,50.01823520217754,0 19.82730106361699,50.01828915501238,0 19.82732809958621,50.01832540565587,0 19.82736909139495,50.01836179733105,0 19.8273954708007,50.01842502437653,0 19.82739459525943,50.01846099293315,0 19.82740745667154,50.01850609466222,0 19.82746196679691,50.01856061161522,0 19.8274887841677,50.01860585436071,0 19.82755703152659,50.01866950443129,0 19.82759780494851,50.01871488816615,0 19.82766605260457,50.01877853817356,0 19.82770616972968,50.0188508982893,0 19.82774672462041,50.01890527411205,0 19.82782936633415,50.01895108073747,0 19.82787079665037,50.01896948795847,0 19.82795431373395,50.01897932593628,0 19.82805156806997,50.01899829695171,0 19.82816321596964,50.0189994245484,0 19.8283699313063,50.01910944419887,0 
						</coordinates>
					</LinearRing>
				</outerBoundaryIs>
			</Polygon>
		</Placemark>
		<Placemark>
			<name>Scania 1</name>
			<styleUrl>#stylemap_id1</styleUrl>
			<ExtendedData>
				<SchemaData schemaUrl="#Habitat_patches_of_the_dryad_butterfly_Kalarus_and_Nowicki">
					<SimpleData name="IDR_ID">29.000000</SimpleData>
					<SimpleData name="_platy">0.000000</SimpleData>
				</SchemaData>
			</ExtendedData>
			<Polygon>
				<outerBoundaryIs>
					<LinearRing>
						<coordinates>
							19.83028949393381,50.02054092328357,0 19.83034531971489,50.02054148603138,0 19.83048422920027,50.02056986922081,0 19.83066544482546,50.02058068989568,0 19.83085952572256,50.02063661164518,0 19.83094370105803,50.02061947105238,0 19.83095918518683,50.02055666663252,0 19.83096071283912,50.02049372160096,0 19.83096267695556,50.02041279227365,0 19.83095046643895,50.02034071448322,0 19.8309515576195,50.02029575374493,0 19.83086629159465,50.02035785508522,0 19.83079738268171,50.02032118337286,0 19.83074133887163,50.02032961299128,0 19.83072672765129,50.0203564487956,0 19.83064277099662,50.02036459708789,0 19.83060133841334,50.020346190845,0 19.83054594947726,50.02032764392927,0 19.83046221117201,50.02032679994486,0 19.83028949393381,50.02054092328357,0 
						</coordinates>
					</LinearRing>
				</outerBoundaryIs>
			</Polygon>
		</Placemark>
		<Placemark>
			<name>Scania 2</name>
			<styleUrl>#stylemap_id0</styleUrl>
			<ExtendedData>
				<SchemaData schemaUrl="#Habitat_patches_of_the_dryad_butterfly_Kalarus_and_Nowicki">
					<SimpleData name="IDR_ID">30.000000</SimpleData>
					<SimpleData name="_platy">0.000000</SimpleData>
				</SchemaData>
			</ExtendedData>
			<Polygon>
				<outerBoundaryIs>
					<LinearRing>
						<coordinates>
							19.8325096438721,50.01936703461029,0 19.83259381641449,50.01934989279683,0 19.83272051091379,50.01930619565145,0 19.83284393706192,50.01939738069478,0 19.83292680238164,50.01943419157088,0 19.83302493103157,50.01941718981466,0 19.83310866783227,50.01941803193882,0 19.83319175120398,50.01944585047122,0 19.83333065927616,50.01947423024773,0 19.83340174666587,50.01942097889764,0 19.83344644599667,50.01930450178862,0 19.83347631801338,50.01922385298509,0 19.83351971048881,50.01916132878725,0 19.83364531504639,50.01916259141064,0 19.83378444027961,50.01918197848315,0 19.83386752364502,50.01920979653265,0 19.83397851927875,50.01923789501461,0 19.8340895150435,50.01926599339117,0 19.83425655296456,50.01928566035881,0 19.83431085416199,50.01934916630795,0 19.83433702562776,50.01942138399276,0 19.83440528324145,50.01948503009863,0 19.83455727810713,50.01954951724545,0 19.83469662237213,50.01955991107288,0 19.83483531418393,50.01959728121708,0 19.83496113741891,50.01958955026289,0 19.83503178825863,50.01955428222723,0 19.83514409006713,50.01952842663062,0 19.83524091358333,50.01956537597092,0 19.83536521483223,50.01962058971626,0 19.83551808094404,50.01964910696309,0 19.83568555550402,50.01965078755875,0 19.83583950850157,50.01963434356377,0 19.83602202566209,50.01959120287036,0 19.83621784694527,50.01957517836038,0 19.83624467312297,50.01962041913642,0 19.83632602086857,50.01972017276432,0 19.83636593459244,50.01980152213747,0 19.83634937163518,50.0199092881664,0 19.8363188522765,50.02001691422716,0 19.83630228913175,50.02012468024417,0 19.83635659396962,50.02018818525259,0 19.83657881002778,50.02023538522624,0 19.83678663583216,50.02030042920217,0 19.83696915470382,50.02025728703564,0 19.83711045535666,50.02018674847605,0 19.83736601089716,50.02000942248141,0 19.83743752871279,50.0199381843,0 19.83750926332435,50.01985795390282,0 19.8375805637063,50.01979570779787,0 19.83766603712932,50.01972460927954,0 19.83774912371424,50.01975242456949,0 19.83773321476685,50.0198332143085,0 19.83767413499422,50.01996753766746,0 19.8376575748972,50.02007530390033,0 19.83761245099128,50.02020976702148,0 19.83758084925388,50.02036235427165,0 19.83750759490178,50.02050552988044,0 19.83743564227689,50.02059475242889,0 19.83735060103927,50.02064786641853,0 19.83725312252668,50.02063789532068,0 19.83715629529644,50.02060094764009,0 19.83708716409387,50.02057327179544,0 19.83697551219202,50.02057215275872,0 19.83683638160357,50.02055276947959,0 19.8366972511298,50.02053338603435,0 19.83655790357962,50.0205229945883,0 19.83646085991304,50.02049503849728,0 19.83633525175583,50.02049377889696,0 19.83622468633317,50.02044769831667,0 19.83618520685076,50.02034836457304,0 19.83611629384806,50.02031169599095,0 19.8359767297777,50.02031029601599,0 19.83592155607734,50.02028275948824,0 19.8358958164084,50.02019255782395,0 19.83577238241574,50.02010137598408,0 19.83563238425038,50.02011795992571,0 19.83552008131607,50.02014381598445,0 19.83537943072033,50.02018737610622,0 19.83525295368479,50.02022208398744,0 19.83509856369557,50.0202565115099,0 19.83497230376579,50.02028222692125,0 19.83486021760992,50.02029909017499,0 19.83474900148582,50.02027998468047,0 19.83463713280858,50.02028785555849,0 19.83455361201392,50.02027802236738,0 19.83444217848092,50.02026790873904,0 19.83431613579071,50.02028463127494,0 19.83417613662024,50.02030121345168,0 19.83399448582756,50.02030838257597,0 19.83381261728367,50.02032454357231,0 19.83367022281612,50.0204400388582,0 19.83363882618165,50.02058363278328,0 19.83358060506384,50.02068198533097,0 19.83356425329729,50.02078075874459,0 19.8336743814271,50.02084482615591,0 19.83386824926636,50.02090973505832,0 19.83408959550055,50.02099290842475,0 19.8341720292307,50.02104770274113,0 19.83435194193579,50.02111247061828,0 19.83451920393735,50.02112314509022,0 19.83466051068883,50.02105260956787,0 19.83480138198249,50.02100005818753,0 19.83491368729494,50.02097420284501,0 19.83501268835025,50.02092123079137,0 19.83510907961544,50.02097616457161,0 19.83528942820347,50.02102294668274,0 19.8354846033524,50.02103389993916,0 19.83566430044352,50.02110765795488,0 19.83581521543207,50.02121710429208,0 19.83591117357496,50.0212900217376,0 19.83604987131264,50.02132739046092,0 19.83616109038534,50.02134649472591,0 19.83618748293372,50.0214097198335,0 19.83614365727742,50.02149022934025,0 19.83612752773778,50.02158001097445,0 19.83611183270158,50.02165180828048,0 19.83613865990266,50.02169704907256,0 19.8361790094333,50.02176041416795,0 19.83617661944148,50.02185932795058,0 19.83620279501164,50.02193154521322,0 19.83637114649429,50.02189725622615,0 19.83653776009843,50.02193490429747,0 19.83677350694003,50.02200022820991,0 19.83699573175018,50.02204742743252,0 19.83713464961789,50.02207580271129,0 19.83726004486368,50.02208605364027,0 19.83738435491991,50.02214126526121,0 19.83752283924678,50.02218762440935,0 19.83766371081723,50.02213506956543,0 19.83779149304451,50.02204640609014,0 19.83787653629694,50.02199329180398,0 19.83798754072134,50.02202138649937,0 19.83809897910714,50.02203149675371,0 19.8381977620022,50.02198751415065,0 19.83829806285756,50.02188058628132,0 19.83837001585534,50.02179136321981,0 19.83848123695431,50.02181046527341,0 19.83877021192271,50.02198424999914,0 19.83904501528153,50.02216688654565,0 19.83905593791355,50.02229291657358,0 19.83884333130909,50.02242570433662,0 19.83864533105501,50.02253165488291,0 19.8385323735239,50.02258449032405,0 19.83840610924021,50.02261020943165,0 19.83829336814857,50.02265405246858,0 19.83827789284575,50.02271685790747,0 19.83817715635962,50.02284177006524,0 19.83803519859033,50.02293928634687,0 19.83790849920134,50.022982989235,0 19.83776871031898,50.02299058352665,0 19.83764352961124,50.02297134096666,0 19.83748956650309,50.022987787275,0 19.83729351463965,50.0230128059907,0 19.83712515987806,50.02304709628663,0 19.83691623610143,50.02302701367317,0 19.83669292094385,50.02302477508399,0 19.83655400061777,50.02299639926343,0 19.83642925487058,50.02295917107419,0 19.8362888140739,50.0229937400644,0 19.83624672524972,50.02300231229591,0 19.83614793850416,50.02304629320307,0 19.83603541167513,50.02308114186128,0 19.83592266735501,50.02312498256819,0 19.8357255273291,50.02319495941858,0 19.8355447354078,50.02316616225787,0 19.83544942638865,50.02306626803678,0 19.83543764338307,50.02297620638305,0 19.83536981438838,50.022894576562,0 19.83528715870974,50.02284877523936,0 19.83510723827629,50.02278400877662,0 19.83492710081754,50.02272823419425,0 19.83487301259116,50.02265573638066,0 19.83486123075177,50.02256567467045,0 19.8347925331628,50.02252001314399,0 19.83466844271361,50.02245580660778,0 19.83425103793445,50.02239764789578,0 19.83405563990792,50.02239568468418,0 19.83373506437592,50.02237447438715,0 19.83340053215563,50.02235312288732,0 19.83313556729419,50.02234146435579,0 19.83281433885987,50.02234722797348,0 19.8324377183893,50.02233444467344,0 19.83208944815734,50.02230395681435,0 19.83161556580034,50.02227220317169,0 19.83118442775575,50.02220490078247,0 19.83131462197734,50.02201733092265,0 19.83135889251387,50.02191883901489,0 19.83140425368138,50.02177538635328,0 19.83145026903076,50.02160495722684,0 19.83149541147181,50.02147049666547,0 19.83154033552071,50.02134502822962,0 19.8315704301722,50.02125538782821,0 19.83160096095157,50.02114776311995,0 19.83164610252263,50.02101330248348,0 19.83169058952824,50.02090581827203,0 19.83175012331131,50.02075351380874,0 19.83179460983563,50.02064602954931,0 19.83179679064194,50.02055610805007,0 19.8318404045879,50.0204845923682,0 19.83184171301425,50.02043063946645,0 19.83189862899861,50.02038624071393,0 19.83194158848221,50.02034170144199,0 19.83197037345742,50.02030601381744,0 19.83204124554788,50.02026175547888,0 19.83209946927308,50.02016340371529,0 19.83217077704794,50.02010116099068,0 19.83220043371112,50.02002950469726,0 19.83220195971315,50.01996655963213,0 19.83223118025592,50.01991288763299,0 19.83231557182927,50.01988675387789,0 19.8324003992359,50.01984263575459,0 19.83240192496658,50.01977969068292,0 19.83237553825846,50.01971646473837,0 19.83230684706851,50.01967080176372,0 19.83225276616149,50.01959830274343,0 19.832226597737,50.01952608461214,0 19.83226999210556,50.0194635608983,0 19.83234042673137,50.01943728666667,0 19.83248151369714,50.01937574591911,0 19.8325096438721,50.01936703461029,0 
						</coordinates>
					</LinearRing>
				</outerBoundaryIs>
			</Polygon>
		</Placemark>
		<Placemark>
			<name>Mochnaniec</name>
			<styleUrl>#stylemap_id27</styleUrl>
			<ExtendedData>
				<SchemaData schemaUrl="#Habitat_patches_of_the_dryad_butterfly_Kalarus_and_Nowicki">
					<SimpleData name="IDR_ID">31.000000</SimpleData>
					<SimpleData name="_platy">0.000000</SimpleData>
				</SchemaData>
			</ExtendedData>
			<Polygon>
				<outerBoundaryIs>
					<LinearRing>
						<coordinates>
							19.87937754928497,50.01611447682147,0 19.87933631059991,50.01608709556073,0 19.8792529966157,50.01606830221978,0 19.87915572731507,50.01604937401543,0 19.87907178580104,50.01605755746192,0 19.87896014273085,50.01605647888906,0 19.87889099358433,50.01602882781184,0 19.87879665433827,50.01588400703914,0 19.87877125500031,50.01577582968245,0 19.87885561459173,50.01574966183958,0 19.87885666089383,50.01570470031324,0 19.87881688772577,50.01561437273302,0 19.87879044211896,50.01555115690331,0 19.87874857641087,50.01555075235252,0 19.87867817235576,50.01557705498257,0 19.878649633976,50.01560376217115,0 19.87862214208101,50.01558550782874,0 19.87855445901095,50.01549491042128,0 19.87850010341202,50.01543142477177,0 19.87845928447323,50.01538605859427,0 19.87839013657504,50.01535840722392,0 19.87836327296633,50.01531317590776,0 19.87840534780395,50.01530458829164,0 19.87860030148527,50.01532446124745,0 19.87878171869931,50.01532621441784,0 19.87899062781136,50.01534622156696,0 19.87911622441573,50.01534743490844,0 19.87924223939973,50.01533066349992,0 19.87940970150113,50.0153322808949,0 19.87957695449473,50.01534289035637,0 19.87974399847394,50.01536249188577,0 19.87985501275201,50.01539054662037,0 19.87990895197767,50.01547201626526,0 19.87997705567635,50.0155446282821,0 19.88003099527757,50.01562609787069,0 19.88008514409027,50.01569857512525,0 19.88009784520403,50.01575266367124,0 19.88004097880398,50.01579708643831,0 19.87974394443198,50.01596511126111,0 19.87957417970057,50.01606240971097,0 19.87941899717532,50.01613286576139,0 19.8793215185008,50.01612293000117,0 19.87937754928497,50.01611447682147,0 
						</coordinates>
					</LinearRing>
				</outerBoundaryIs>
			</Polygon>
		</Placemark>
		<Placemark>
			<name>Obrońców 1</name>
			<styleUrl>#stylemap_id26</styleUrl>
			<ExtendedData>
				<SchemaData schemaUrl="#Habitat_patches_of_the_dryad_butterfly_Kalarus_and_Nowicki">
					<SimpleData name="IDR_ID">32.000000</SimpleData>
					<SimpleData name="_platy">0.000000</SimpleData>
				</SchemaData>
			</ExtendedData>
			<Polygon>
				<outerBoundaryIs>
					<LinearRing>
						<coordinates>
							19.87873793602721,50.0100101412167,0 19.87873730830631,50.01003711815804,0 19.87883372844787,50.01009201590468,0 19.87883268233218,50.01013697747435,0 19.87884496223102,50.01020905081668,0 19.87888598644375,50.01024542455713,0 19.87899761604879,50.0102465031107,0 19.87908217496744,50.01021134269733,0 19.87918005996808,50.01020329395712,0 19.879306688854,50.01015954542693,0 19.87946038841767,50.0101520355363,0 19.87951662131389,50.01013458991751,0 19.87953245681928,50.01005379382151,0 19.87947747863856,50.01001728555275,0 19.87933794227409,50.0100159379255,0 19.8792123595551,50.01001472491753,0 19.87905886957683,50.01001324216771,0 19.87903012556664,50.01004894181371,0 19.87873793602721,50.0100101412167,0 
						</coordinates>
					</LinearRing>
				</outerBoundaryIs>
			</Polygon>
		</Placemark>
		<Placemark>
			<name>Brücknera 1</name>
			<styleUrl>#stylemap_id25</styleUrl>
			<ExtendedData>
				<SchemaData schemaUrl="#Habitat_patches_of_the_dryad_butterfly_Kalarus_and_Nowicki">
					<SimpleData name="IDR_ID">33.000000</SimpleData>
					<SimpleData name="_platy">0.000000</SimpleData>
				</SchemaData>
			</ExtendedData>
			<Polygon>
				<outerBoundaryIs>
					<LinearRing>
						<coordinates>
							19.86457580983779,50.01161732097202,0 19.86457814067259,50.01151840602891,0 19.86461134584654,50.01129387242566,0 19.86463144434392,50.01103323318728,0 19.86463674130801,50.01080842646876,0 19.86466931005641,50.01061086962447,0 19.8646604412224,50.01039491862034,0 19.86453824842641,50.0102498134117,0 19.86438560615382,50.01021234217129,0 19.86405114324473,50.01019107948549,0 19.86370230294765,50.01018766372086,0 19.86346424321832,50.01022130946688,0 19.86337924886023,50.01027444295049,0 19.8632809370454,50.01030046287192,0 19.86316930791949,50.01029936919869,0 19.86302998369494,50.01028900969143,0 19.86291941557372,50.01024295445488,0 19.86283696709133,50.01018818036445,0 19.86268411413679,50.01015969915979,0 19.86248876378199,50.01015778416034,0 19.86225134034767,50.01016445062436,0 19.86215217882014,50.01022643863634,0 19.86207880079374,50.01037862287487,0 19.86204600925031,50.01058517118858,0 19.86202610936702,50.01083681764274,0 19.86194068758176,50.01090793456955,0 19.8618554779411,50.01097005917089,0 19.86183961250862,50.0110508526339,0 19.86176878118141,50.01109512952457,0 19.86171211602595,50.01113055100508,0 19.86175270314095,50.01118491523206,0 19.86191951266556,50.01121353454632,0 19.86201379204207,50.01135836874101,0 19.86207867749313,50.01156587498316,0 19.86195075525508,50.01166355812185,0 19.86200381049697,50.01178100493964,0 19.86212791060498,50.01184518241896,0 19.8623516005672,50.0118293871902,0 19.86265922710079,50.01180541997947,0 19.86300850335922,50.01179085443508,0 19.86323219280849,50.01177505750471,0 19.86344171594645,50.01176811572061,0 19.86372122141637,50.01175286457619,0 19.86398698466518,50.01172848387215,0 19.86425232374353,50.01172208709004,0 19.86453182872206,50.01170683398913,0 19.86457580983779,50.01161732097202,0 
						</coordinates>
					</LinearRing>
				</outerBoundaryIs>
			</Polygon>
		</Placemark>
		<Placemark>
			<name>Batalionów 1</name>
			<styleUrl>#stylemap_id24</styleUrl>
			<ExtendedData>
				<SchemaData schemaUrl="#Habitat_patches_of_the_dryad_butterfly_Kalarus_and_Nowicki">
					<SimpleData name="IDR_ID">34.000000</SimpleData>
					<SimpleData name="_platy">0.000000</SimpleData>
				</SchemaData>
			</ExtendedData>
			<Polygon>
				<outerBoundaryIs>
					<LinearRing>
						<coordinates>
							19.85846587288781,50.01383293899853,0 19.85836882961409,50.01380500120431,0 19.85814704728804,50.01373985848034,0 19.85792505241615,50.01368370757933,0 19.85788510705932,50.01360236532147,0 19.85790055371633,50.01353955697342,0 19.85801282954501,50.01351367903445,0 19.85811072448529,50.01350564814505,0 19.85823652847921,50.01349789180688,0 19.85833442335323,50.01348986072824,0 19.85838981539074,50.01350839441956,0 19.85847269047955,50.01354518715282,0 19.85852872174758,50.01353674404202,0 19.85852978693374,50.01349178281382,0 19.85851774974332,50.01341071532163,0 19.85851860189685,50.01337474633845,0 19.85849175809605,50.01332951054384,0 19.85844989461142,50.01332909868328,0 19.85842262478926,50.01330184736436,0 19.85839599417856,50.01324761930226,0 19.85832728718978,50.01320197157557,0 19.85835604837319,50.0131662771975,0 19.85844084031301,50.01312213973959,0 19.8585393734882,50.01308713174357,0 19.85861042372768,50.01303386463366,0 19.85869500220016,50.01299871923258,0 19.85883433323147,50.01300908398845,0 19.85891742077378,50.01303688415614,0 19.85901574049145,50.01301086799923,0 19.85908657716622,50.01296659284073,0 19.8591561362156,50.01297627112863,0 19.85925317829566,50.01300420825987,0 19.85935043336968,50.01302315306165,0 19.85947538449741,50.01305136436595,0 19.8595861685087,50.01308843063481,0 19.85951597065749,50.01310572935134,0 19.85940390943733,50.01312261650983,0 19.85936013020494,50.01320313521866,0 19.85928759027679,50.01331934852875,0 19.85924274615001,50.01344482842851,0 19.85919917925981,50.01351635482052,0 19.85919747595851,50.01358829280191,0 19.85914123181851,50.0136057284834,0 19.85907082011823,50.01363201917004,0 19.85901393703857,50.01367643153009,0 19.85895833160562,50.01366689038102,0 19.85890315213214,50.01363936471222,0 19.85881921162939,50.0136475335155,0 19.8587481607023,50.01370080074305,0 19.85866379404068,50.01372695392467,0 19.85863460670341,50.01378063286602,0 19.85855066591184,50.0137888014728,0 19.85842550037845,50.01376958141159,0 19.8582724257153,50.01375008659624,0 19.85846587288781,50.01383293899853,0 
						</coordinates>
					</LinearRing>
				</outerBoundaryIs>
			</Polygon>
		</Placemark>
		<Placemark>
			<name>Batalionów Las</name>
			<styleUrl>#stylemap_id23</styleUrl>
			<ExtendedData>
				<SchemaData schemaUrl="#Habitat_patches_of_the_dryad_butterfly_Kalarus_and_Nowicki">
					<SimpleData name="IDR_ID">35.000000</SimpleData>
					<SimpleData name="_platy">0.000000</SimpleData>
				</SchemaData>
			</ExtendedData>
			<Polygon>
				<outerBoundaryIs>
					<LinearRing>
						<coordinates>
							19.85303016675834,50.01291587701939,0 19.85297456343379,50.01290633301576,0 19.8528631427622,50.01289623715781,0 19.85277877439415,50.01292238605137,0 19.85269462005705,50.0129395426546,0 19.85261089393574,50.01293871474044,0 19.8525265253591,50.01296486344891,0 19.85242863066753,50.01297288962869,0 19.85240007941249,50.01299959028157,0 19.85237088557733,50.01305326760822,0 19.85242498973537,50.0131257574912,0 19.85243894414191,50.01312589550381,0 19.85250914449156,50.013108601087,0 19.8526066111683,50.01311855929667,0 19.85268948110576,50.01315535612767,0 19.8527450846581,50.0131649002691,0 19.85271824641405,50.01311966317579,0 19.85269183646616,50.01305644162022,0 19.8527482963554,50.01303001684703,0 19.85279080181001,50.01300345407744,0 19.85290200862931,50.01302254223505,0 19.85298680524338,50.01297840879495,0 19.85303016675834,50.01291587701939,0 
						</coordinates>
					</LinearRing>
				</outerBoundaryIs>
			</Polygon>
		</Placemark>
		<Placemark>
			<name>Unruga</name>
			<styleUrl>#stylemap_id28</styleUrl>
			<ExtendedData>
				<SchemaData schemaUrl="#Habitat_patches_of_the_dryad_butterfly_Kalarus_and_Nowicki">
					<SimpleData name="IDR_ID">36.000000</SimpleData>
					<SimpleData name="_platy">0.000000</SimpleData>
				</SchemaData>
			</ExtendedData>
			<Polygon>
				<outerBoundaryIs>
					<LinearRing>
						<coordinates>
							19.86760963377502,50.02149576274361,0 19.86756670600921,50.02154031543084,0 19.86743834510424,50.02165598887051,0 19.86732457493663,50.02174482162073,0 19.86719663586595,50.02184251026141,0 19.86708265330611,50.02194033502492,0 19.86696909333393,50.02202017515425,0 19.86688344713707,50.02210028775716,0 19.86678384355521,50.02218026399,0 19.86667155201947,50.0222061502716,0 19.86656052998686,50.02217808290067,0 19.86640763682011,50.0221496063823,0 19.86632410594025,50.02213979599652,0 19.86629682672746,50.02211254650406,0 19.86627039417257,50.02204932797941,0 19.86627187576606,50.02198638218358,0 19.86630021314778,50.02196867039852,0 19.86637063323701,50.0219423754187,0 19.86642857761093,50.02185299824861,0 19.86645839619492,50.0217723406217,0 19.86651697502023,50.02165598662911,0 19.86664491495523,50.02155829874082,0 19.86681535969301,50.021434042835,0 19.86695767833236,50.02131850636927,0 19.86715624652687,50.02118553024624,0 19.86726620931525,50.02125855834288,0 19.86738928352323,50.02136769161183,0 19.86748571304217,50.02142259875017,0 19.86760963377502,50.02149576274361,0 
						</coordinates>
					</LinearRing>
				</outerBoundaryIs>
			</Polygon>
		</Placemark>
		<Placemark>
			<name>Bodzów 1</name>
			<styleUrl>#stylemap_id49</styleUrl>
			<ExtendedData>
				<SchemaData schemaUrl="#Habitat_patches_of_the_dryad_butterfly_Kalarus_and_Nowicki">
					<SimpleData name="IDR_ID">37.000000</SimpleData>
					<SimpleData name="_platy">1.000000</SimpleData>
				</SchemaData>
			</ExtendedData>
			<Polygon>
				<outerBoundaryIs>
					<LinearRing>
						<coordinates>
							19.86474362070276,50.0329265188106,0 19.86471294391771,50.03304314471481,0 19.8646964392841,50.03315091495153,0 19.86465349827078,50.03319546638258,0 19.86463847776525,50.03324029096924,0 19.86457945574423,50.03337462812331,0 19.86453672648594,50.03341018727387,0 19.86454920238611,50.03347326950387,0 19.86453312135769,50.03356305523962,0 19.86455786118888,50.03369821192887,0 19.86459783396127,50.0337795518044,0 19.86463823096638,50.0338429071999,0 19.86476260302885,50.03389808980381,0 19.86481674883515,50.03397057394157,0 19.8648146286561,50.03406049627486,0 19.86479897195176,50.03413229757432,0 19.86486792668337,50.03416894932129,0 19.864965650636,50.03416990519135,0 19.86503354565591,50.03425151800865,0 19.86511752115529,50.03424334497844,0 19.86523068944939,50.03418149151545,0 19.8655680738161,50.03408585280476,0 19.86576542800533,50.03400683315515,0 19.86597610664809,50.0339549263013,0 19.86614490336179,50.03390260985507,0 19.86622930158225,50.03387645153877,0 19.86624410906859,50.03384061898029,0 19.8661203707466,50.03375846123974,0 19.86596892379315,50.03366703828418,0 19.86577644356573,50.03353923684777,0 19.8656114613267,50.03342969250871,0 19.86541834729626,50.03332886719618,0 19.86528086332508,50.0332375798443,0 19.86508817468078,50.03311876951726,0 19.86485381831502,50.03299055697247,0 19.86474362070276,50.0329265188106,0 
						</coordinates>
					</LinearRing>
				</outerBoundaryIs>
			</Polygon>
		</Placemark>
		<Placemark>
			<name>Bodzów 2</name>
			<styleUrl>#stylemap_id50</styleUrl>
			<ExtendedData>
				<SchemaData schemaUrl="#Habitat_patches_of_the_dryad_butterfly_Kalarus_and_Nowicki">
					<SimpleData name="IDR_ID">38.000000</SimpleData>
					<SimpleData name="_platy">1.000000</SimpleData>
				</SchemaData>
			</ExtendedData>
			<Polygon>
				<outerBoundaryIs>
					<LinearRing>
						<coordinates>
							19.86609114514585,50.03499938991509,0 19.86602112929217,50.03500770006343,0 19.86589272826216,50.03512337125596,0 19.86582038196869,50.03523059586401,0 19.86579034176409,50.03532024531216,0 19.8657323795884,50.03540962183934,0 19.86567526466903,50.03546302939984,0 19.86559086335852,50.03548918728495,0 19.8655219061951,50.03545253595897,0 19.86548150670648,50.03538918087111,0 19.86539901269729,50.03533440851855,0 19.86531630694183,50.03528862834102,0 19.86527611979992,50.03521628094974,0 19.86526279476018,50.03518916773857,0 19.86524735027487,50.03525197685409,0 19.86528774934185,50.03531533202202,0 19.86521773289714,50.03532364168105,0 19.86510583372093,50.03533154170798,0 19.86506437497648,50.03531314763902,0 19.86500810740596,50.0353305859399,0 19.86499351052043,50.03535742609035,0 19.86502122034999,50.03536669141082,0 19.86509060095932,50.03538535856729,0 19.86511746293612,50.03543059279314,0 19.86513036401832,50.03547569048389,0 19.86514368905985,50.03550280370898,0 19.86519868503971,50.03553931873706,0 19.86528223887864,50.0355491300692,0 19.86542121279938,50.03557747179995,0 19.8655591274309,50.03565077453093,0 19.86562723738869,50.03572339476857,0 19.86573871368294,50.03573347871217,0 19.86580851879483,50.0357341609766,0 19.86585019002563,50.03574356254895,0 19.86585124921266,50.03569860137949,0 19.86581042539897,50.03565323087231,0 19.8658396184309,50.03559955036153,0 19.86595172993967,50.03558265739643,0 19.8660350722141,50.03560146042253,0 19.8661607210858,50.03560268814509,0 19.86623052601827,50.03560337015442,0 19.86623264366885,50.03551344780112,0 19.86624893400422,50.03541466960667,0 19.86625020456674,50.03536071619275,0 19.86626585953982,50.03528891470034,0 19.8662823614763,50.03518114426042,0 19.86629886333494,50.03507337381568,0 19.86628659650987,50.03500129953593,0 19.86617533355627,50.03498222389224,0 19.86609114514585,50.03499938991509,0 
						</coordinates>
					</LinearRing>
				</outerBoundaryIs>
			</Polygon>
		</Placemark>
		<Placemark>
			<name>Bodzów 4</name>
			<styleUrl>#stylemap_id52</styleUrl>
			<ExtendedData>
				<SchemaData schemaUrl="#Habitat_patches_of_the_dryad_butterfly_Kalarus_and_Nowicki">
					<SimpleData name="IDR_ID">39.000000</SimpleData>
					<SimpleData name="_platy">1.000000</SimpleData>
				</SchemaData>
			</ExtendedData>
			<Polygon>
				<outerBoundaryIs>
					<LinearRing>
						<coordinates>
							19.868206036819,50.0377003375641,0 19.86826103762869,50.0377368511604,0 19.86833021153758,50.03776450864283,0 19.86830038573275,50.03784516648512,0 19.86829932875238,50.03789012767593,0 19.86832682928977,50.0379083844556,0 19.86838267595164,50.03790892904232,0 19.86843788850327,50.03793645031769,0 19.86846517775407,50.03796369930344,0 19.86849225567454,50.03799994052142,0 19.86853350669242,50.03802732562081,0 19.86857433506473,50.03807269518315,0 19.86860099044443,50.03812692085339,0 19.86862785722041,50.03817215427871,0 19.86865578070702,50.03817242650405,0 19.86872601206287,50.03815512255997,0 19.86878207032679,50.03814667471735,0 19.86885145642052,50.03816533965394,0 19.86889418679687,50.03812977895043,0 19.86897880227664,50.03809462645401,0 19.86903549420841,50.03805920176805,0 19.8690773793461,50.03805960995577,0 19.86899382033956,50.03804980132519,0 19.86896695328467,50.03800456798175,0 19.86896716455713,50.03799557574174,0 19.86892464563561,50.03802214423427,0 19.86884045283821,50.03803931221309,0 19.86874314353002,50.03802037507381,0 19.86870168107557,50.03800198228733,0 19.86872918183034,50.03802023897279,0 19.86875625998169,50.03805648013041,0 19.86865831668187,50.0380645196375,0 19.86856143009411,50.03802759786827,0 19.86852081312723,50.03797323606273,0 19.86850790823197,50.03792813874168,0 19.86842519506797,50.03788236074922,0 19.86838478975546,50.03781900665805,0 19.86835750063115,50.03779175765361,0 19.86835940308949,50.03771082750688,0 19.86834649841202,50.03766573016739,0 19.8684029789186,50.0376392980263,0 19.86836130553919,50.03762989735899,0 19.86826294024549,50.03765592101562,0 19.8682070938794,50.03765537637327,0 19.86820667105556,50.03767336084963,0 19.868206036819,50.0377003375641,0 
						</coordinates>
					</LinearRing>
				</outerBoundaryIs>
			</Polygon>
		</Placemark>
		<Placemark>
			<name>Bodzów 3</name>
			<styleUrl>#stylemap_id51</styleUrl>
			<ExtendedData>
				<SchemaData schemaUrl="#Habitat_patches_of_the_dryad_butterfly_Kalarus_and_Nowicki">
					<SimpleData name="IDR_ID">40.000000</SimpleData>
					<SimpleData name="_platy">1.000000</SimpleData>
				</SchemaData>
			</ExtendedData>
			<Polygon>
				<outerBoundaryIs>
					<LinearRing>
						<coordinates>
							19.86942536626056,50.03810797213889,0 19.86943932798904,50.03810810815633,0 19.86946598436536,50.03816233363437,0 19.86946450609939,50.03822527932325,0 19.86942177605495,50.03826084023849,0 19.86943510426666,50.03828795297982,0 19.86947614489082,50.03832432998918,0 19.86957324394819,50.03835225876041,0 19.86962761308627,50.03841574844122,0 19.86966759823909,50.03849708659075,0 19.86963798534673,50.0385687525378,0 19.86962233424832,50.03864055447227,0 19.86931812979046,50.03851167079883,0 19.86931622888979,50.03859260096108,0 19.8693426741791,50.038655818704,0 19.86934140693398,50.03870977214474,0 19.86928534810636,50.03871822025295,0 19.86931284948948,50.03873647680217,0 19.86934013968503,50.03876372558496,0 19.86938075823417,50.03881808710735,0 19.86937927982247,50.03888103278722,0 19.86943364928893,50.03894452255557,0 19.86947511283329,50.03896291508504,0 19.86946199560535,50.03892681010988,0 19.86949097544498,50.0388821209363,0 19.86956141871651,50.03885582425335,0 19.86967395887463,50.0388209432631,0 19.86973086230032,50.03877652600307,0 19.86980214977584,50.03871426020618,0 19.86985947517804,50.03865185839729,0 19.86991658933123,50.03859844880045,0 19.86991722262948,50.03857147207427,0 19.86989056552418,50.03851724669861,0 19.86983556258381,50.03848073386489,0 19.86972429014841,50.03846166157047,0 19.86967013197531,50.03838917969264,0 19.86967076540697,50.03836220296777,0 19.86956202727739,50.03823522362028,0 19.86956371657866,50.03816328568778,0 19.86957831180224,50.03813644496364,0 19.86956519471167,50.03810033999607,0 19.8695097701486,50.0380818114937,0 19.86942536626056,50.03810797213889,0 
						</coordinates>
					</LinearRing>
				</outerBoundaryIs>
			</Polygon>
		</Placemark>
		<Placemark>
			<name>Bodzów 5</name>
			<styleUrl>#stylemap_id48</styleUrl>
			<ExtendedData>
				<SchemaData schemaUrl="#Habitat_patches_of_the_dryad_butterfly_Kalarus_and_Nowicki">
					<SimpleData name="IDR_ID">41.000000</SimpleData>
					<SimpleData name="_platy">1.000000</SimpleData>
				</SchemaData>
			</ExtendedData>
			<Polygon>
				<outerBoundaryIs>
					<LinearRing>
						<coordinates>
							19.86774718874166,50.03405316892084,0 19.86769388433037,50.03394471715108,0 19.86772180535642,50.03394498958446,0 19.86773491998048,50.03398109476861,0 19.86776136075442,50.03404431288973,0 19.86781487688361,50.03414377238602,0 19.86791196656261,50.0341717025026,0 19.86796886603341,50.03412728604491,0 19.86792719577004,50.03411788523755,0 19.86792888726752,50.03404594729432,0 19.86801307337187,50.03402877991946,0 19.86804226294199,50.03397509881612,0 19.86801561041508,50.03392087299942,0 19.86804416567317,50.03389416862472,0 19.86810043048095,50.03387672882837,0 19.86817023295812,50.03387740965408,0 19.8682267090813,50.03385097755192,0 19.86822776597838,50.0338060163308,0 19.86822861149412,50.03377004735362,0 19.86820132471594,50.03374279831007,0 19.86814548288951,50.03374225366887,0 19.86807546920174,50.03375056507349,0 19.86802005020371,50.03373203588424,0 19.86793692178724,50.03370424205119,0 19.86788192578226,50.03366772830957,0 19.86782692986067,50.03363121454225,0 19.8677575506799,50.0336125490263,0 19.86768838303176,50.03358489122626,0 19.86764523288838,50.03363843602028,0 19.86760229414338,50.03368298855459,0 19.86753079989384,50.03375424532712,0 19.86750139837872,50.03381691854283,0 19.86747241982729,50.03386160726624,0 19.86738844536638,50.03386978200851,0 19.8673040477735,50.03389594117228,0 19.86724735953493,50.03393136506238,0 19.8672183806781,50.03397605371941,0 19.86720315072738,50.03402987088759,0 19.86716021122088,50.03407442325016,0 19.86710373425663,50.03410085482643,0 19.8671310206089,50.03412810412355,0 19.86721393770725,50.03416489077432,0 19.86722662886847,50.03421898049334,0 19.86730954619638,50.0342557670768,0 19.86733767894781,50.03424704736308,0 19.86732435300235,50.03421993437806,0 19.86725581943104,50.03416529959639,0 19.86724291668475,50.03412020212064,0 19.8673004513686,50.0340488092715,0 19.86732900709751,50.03402210507662,0 19.86738590692231,50.03397768890612,0 19.86742863460422,50.03394212869886,0 19.8674707276589,50.03393354520043,0 19.86754010718614,50.03395221088925,0 19.86760969826353,50.03396188429483,0 19.86763635035366,50.03401611020142,0 19.86771969060434,50.03403491200849,0 19.86774718874166,50.03405316892084,0 
						</coordinates>
					</LinearRing>
				</outerBoundaryIs>
			</Polygon>
		</Placemark>
		<Placemark>
			<name>Helle 2</name>
			<styleUrl>#stylemap_id30</styleUrl>
			<ExtendedData>
				<SchemaData schemaUrl="#Habitat_patches_of_the_dryad_butterfly_Kalarus_and_Nowicki">
					<SimpleData name="IDR_ID">42.000000</SimpleData>
					<SimpleData name="_platy">0.000000</SimpleData>
				</SchemaData>
			</ExtendedData>
			<Polygon>
				<outerBoundaryIs>
					<LinearRing>
						<coordinates>
							19.86188069355725,50.02762780743974,0 19.86186609734143,50.02765464723598,0 19.86182252112463,50.02772617437847,0 19.86172183467404,50.02785110721861,0 19.86163553158314,50.02795819243565,0 19.86150607622167,50.02811882013222,0 19.86136159805076,50.02832427186345,0 19.8612319281306,50.02849389146206,0 19.86124354795289,50.02859294298397,0 19.86126891413859,50.02870112371558,0 19.86122384752052,50.02883559622016,0 19.86137654604869,50.02887307189282,0 19.86151528579364,50.02891041041519,0 19.86162546995916,50.02897445159335,0 19.86173650463978,50.02900252374216,0 19.86178915266259,50.02913795490349,0 19.86137966136045,50.02933181260475,0 19.86141962524362,50.02941315357326,0 19.86144563006709,50.02949435756749,0 19.86151393782749,50.02955798796242,0 19.86169434474788,50.02960472936278,0 19.86187475202241,50.02965147048469,0 19.86201391941343,50.02967082396191,0 19.86212474343774,50.02970788798002,0 19.86222288318431,50.02969086163413,0 19.86236587480564,50.02954835451007,0 19.86248137207079,50.02938758906451,0 19.86256618908848,50.02934344888462,0 19.86269352051342,50.02927274237885,0 19.86276650165776,50.02913854289447,0 19.86292153806314,50.02907710196465,0 19.86311632828258,50.02910599346642,0 19.86328404961502,50.02909864222247,0 19.86342576289258,50.02901008716368,0 19.86356577794374,50.02899346982544,0 19.86373477191757,50.02893216450149,0 19.86387563526168,50.0288795778344,0 19.86394776394794,50.02878134652599,0 19.86395009748896,50.02868243189852,0 19.86381284161487,50.02858215060704,0 19.86378619675132,50.02852792382269,0 19.86373078541536,50.02850939262139,0 19.86361826527239,50.02854426804555,0 19.86347761486644,50.02858786217044,0 19.86339534692596,50.02852409618868,0 19.86327056570329,50.02848689664987,0 19.86314514781089,50.02847667368827,0 19.86310560634397,50.02837734881284,0 19.86315130412506,50.02821589881628,0 19.86319678931557,50.02806344103276,0 19.86319933661389,50.02795553418101,0 19.86315915860189,50.02788318603067,0 19.86313187799291,50.02785593581063,0 19.86306229666375,50.02784625977675,0 19.86290917537487,50.0278267708034,0 19.86275647892467,50.02778929715557,0 19.86267378855301,50.0277435151428,0 19.86260399509882,50.02774283107203,0 19.86247857929518,50.02773260740304,0 19.86233920486365,50.02772224674955,0 19.86221442654322,50.02768504608994,0 19.86200568396119,50.02765601622132,0 19.86188069355725,50.02762780743974,0 
						</coordinates>
					</LinearRing>
				</outerBoundaryIs>
			</Polygon>
		</Placemark>
		<Placemark>
			<name>Helle 3</name>
			<styleUrl>#stylemap_id29</styleUrl>
			<ExtendedData>
				<SchemaData schemaUrl="#Habitat_patches_of_the_dryad_butterfly_Kalarus_and_Nowicki">
					<SimpleData name="IDR_ID">43.000000</SimpleData>
					<SimpleData name="_platy">0.000000</SimpleData>
				</SchemaData>
			</ExtendedData>
			<Polygon>
				<outerBoundaryIs>
					<LinearRing>
						<coordinates>
							19.86109597336451,50.02656777292013,0 19.86119580814326,50.02647880952375,0 19.86138066791799,50.02633671443834,0 19.86160612595969,50.02624898327326,0 19.86164970112335,50.02617745618708,0 19.86151245713768,50.02607717221438,0 19.86138683331896,50.02607593962936,0 19.86128827544271,50.0261109497968,0 19.86118865424377,50.02619092105056,0 19.86106111620009,50.02627061821675,0 19.86090481041447,50.0263860101346,0 19.8607495674816,50.02645644067253,0 19.86063768827363,50.02646433654012,0 19.86045580469548,50.02648053918115,0 19.86030226324431,50.02647903126314,0 19.8602762618967,50.02639782699569,0 19.86033613819466,50.0262275229693,0 19.86034103246907,50.0260207016412,0 19.86023319766553,50.02585774472161,0 19.86036371497799,50.02565215720858,0 19.86069772681396,50.02510678341995,0 19.86091560273166,50.02474914945494,0 19.86090674918362,50.02453319878102,0 19.8606398500997,50.02460253305179,0 19.86051018789024,50.02477215200284,0 19.86042218559449,50.02495117426463,0 19.86030690516865,50.02510294557464,0 19.86019439060163,50.02513781773681,0 19.85998480890117,50.02514475323501,0 19.85978961085201,50.02513384104393,0 19.85963564789259,50.02515031673588,0 19.85948168483115,50.02516679222279,0 19.85946879165049,50.02512169388089,0 19.85958322304186,50.02500589234687,0 19.85964097081985,50.02492551095696,0 19.85951598890352,50.02489729967378,0 19.85934679093521,50.02496759118682,0 19.8592059342513,50.0250201724361,0 19.85900775441795,50.02513515014715,0 19.85886583156512,50.02523269211979,0 19.85862854651564,50.02523035840662,0 19.85846105120533,50.02522871078764,0 19.85837389307924,50.02537176251627,0 19.85830069245336,50.02551495150473,0 19.85819850930255,50.02570282688422,0 19.85816718199529,50.02584642779911,0 19.85817964774558,50.02590951072349,0 19.85814895984566,50.02602613495212,0 19.85808950252407,50.02617845335479,0 19.85795940056311,50.02636605376652,0 19.85781469944899,50.02658049329748,0 19.857825885305,50.02669752958767,0 19.85797686844085,50.02680694746617,0 19.85807244499258,50.02689783127053,0 19.85822321611826,50.0270162410564,0 19.85838815964392,50.02712579575019,0 19.85854063736544,50.02717226733687,0 19.85867873063878,50.02723658588581,0 19.8588453806172,50.02727420213935,0 19.85902790684035,50.02723102537189,0 19.85900233336495,50.02713183638954,0 19.85907404318931,50.02705159258451,0 19.85913200734921,50.02696221927224,0 19.85925869839308,50.02691849317878,0 19.85943951915764,50.02694725356763,0 19.85953488581243,50.02704712841382,0 19.85954565004041,50.02718214901366,0 19.85976856044817,50.02720232821654,0 19.86004794373014,50.027196078818,0 19.86022940449561,50.02719786129724,0 19.86039690675678,50.02719950641087,0 19.8605375558134,50.02715591600109,0 19.86061032688643,50.02703071007491,0 19.86066850092125,50.02693234374359,0 19.8607825083887,50.02683452553576,0 19.86094030474439,50.02665618817496,0 19.86109597336451,50.02656777292013,0 
						</coordinates>
					</LinearRing>
				</outerBoundaryIs>
			</Polygon>
		</Placemark>
		<Placemark>
			<name>Helle 4</name>
			<styleUrl>#stylemap_id31</styleUrl>
			<ExtendedData>
				<SchemaData schemaUrl="#Habitat_patches_of_the_dryad_butterfly_Kalarus_and_Nowicki">
					<SimpleData name="IDR_ID">44.000000</SimpleData>
					<SimpleData name="_platy">0.000000</SimpleData>
				</SchemaData>
			</ExtendedData>
			<Polygon>
				<outerBoundaryIs>
					<LinearRing>
						<coordinates>
							19.86418183012797,50.02655304714035,0 19.86412429998645,50.026624438564,0 19.86406464863966,50.02678575238034,0 19.86403418648258,50.02689338600036,0 19.86400457265209,50.02696505064244,0 19.86403058059078,50.02704625411207,0 19.86407118344986,50.02710061749166,0 19.86408323303538,50.02718168430726,0 19.86391339713438,50.02727895916651,0 19.86389795360037,50.02734176819214,0 19.86392396155178,50.02742297168062,0 19.86374016584227,50.02752010961424,0 19.86365620186941,50.02752828173632,0 19.86360248929227,50.02743781256017,0 19.86352001091438,50.02738303890654,0 19.86346566209294,50.02731954638672,0 19.86342569642066,50.02723820608212,0 19.86332798658518,50.02723724901133,0 19.86329794698483,50.02732689793836,0 19.86328144135952,50.02743466807011,0 19.86315517708726,50.02746041409093,0 19.8630437204991,50.02745032778719,0 19.86295805801317,50.02753043730705,0 19.86301134486143,50.02763889124773,0 19.86312152815892,50.02770293101278,0 19.86330235426823,50.02773168541458,0 19.86342670910801,50.02778686938811,0 19.86365047281622,50.02777107220619,0 19.86384695543953,50.02772802453693,0 19.86407156718752,50.02767625757821,0 19.86431056125188,50.02760664231124,0 19.86439494935497,50.02758048523191,0 19.86452142532704,50.02754574561769,0 19.86461955984068,50.02752871720235,0 19.86470352366239,50.02752054438209,0 19.86480229397721,50.02747653908151,0 19.86492940523046,50.02741482228696,0 19.86504319334567,50.02732599209353,0 19.86512864011041,50.02725487325002,0 19.86514429391756,50.02718307180345,0 19.86504785567499,50.02712816271189,0 19.86496558809837,50.02706439783046,0 19.86484250508114,50.02695526203386,0 19.86467818326675,50.02681873968224,0 19.86451365036221,50.02669120934501,0 19.86433494791837,50.02657253441418,0 19.86418183012797,50.02655304714035,0 
						</coordinates>
					</LinearRing>
				</outerBoundaryIs>
			</Polygon>
		</Placemark>
		<Placemark>
			<name>Helle 1</name>
			<styleUrl>#stylemap_id32</styleUrl>
			<ExtendedData>
				<SchemaData schemaUrl="#Habitat_patches_of_the_dryad_butterfly_Kalarus_and_Nowicki">
					<SimpleData name="IDR_ID">45.000000</SimpleData>
					<SimpleData name="_platy">0.000000</SimpleData>
				</SchemaData>
			</ExtendedData>
			<Polygon>
				<outerBoundaryIs>
					<LinearRing>
						<coordinates>
							19.86726705087416,50.02715884093467,0 19.86736328024727,50.02722274045118,0 19.86758450276481,50.02731484267931,0 19.8677636388601,50.0274155281591,0 19.86794467816898,50.0274352830866,0 19.86819762417279,50.02736579593862,0 19.86850492486089,50.02735979846359,0 19.86881095815339,50.02740775371072,0 19.86906242456795,50.02740121046264,0 19.8692430421057,50.02743894788181,0 19.86941096794924,50.02742259547613,0 19.86964889788339,50.02739793044087,0 19.86990163027418,50.02733743181881,0 19.87018143535953,50.02731317349846,0 19.87022373308368,50.02729559668811,0 19.87018375597717,50.02721425863277,0 19.87021336079745,50.02714259235477,0 19.87029879965967,50.02707146964734,0 19.87050902127997,50.02703753878416,0 19.87049759361059,50.02692949577402,0 19.87057033853894,50.02680428341714,0 19.87075264191041,50.02677008038182,0 19.87094890346625,50.02673601287165,0 19.87113099553543,50.02671080150186,0 19.8713680781654,50.0267221019669,0 19.87139704871163,50.02667741216225,0 19.8714824850034,50.02660628856002,0 19.87165040723178,50.02658993288606,0 19.87183228774621,50.02657371267523,0 19.87195854520227,50.02654795716102,0 19.87209812910153,50.02654931398596,0 19.87227979875485,50.0265420853393,0 19.87243291996335,50.02656156194954,0 19.87250165930721,50.02660720144162,0 19.87262707449008,50.02661741427387,0 19.87278230083624,50.02654696773211,0 19.87284065997104,50.02643960284664,0 19.87271692908752,50.02635745209007,0 19.87246504742673,50.0263819878377,0 19.87211503587711,50.02642355791135,0 19.87176502374006,50.02646512692476,0 19.87141501101561,50.02650669487799,0 19.87095354144158,50.02653818306641,0 19.87046331088619,50.02660536672708,0 19.86981911436916,50.02668903749629,0 19.86886550670742,50.02686862652008,0 19.86726705087416,50.02715884093467,0 
						</coordinates>
					</LinearRing>
				</outerBoundaryIs>
			</Polygon>
		</Placemark>
		<Placemark>
			<name>Bielańska</name>
			<styleUrl>#stylemap_id15</styleUrl>
			<ExtendedData>
				<SchemaData schemaUrl="#Habitat_patches_of_the_dryad_butterfly_Kalarus_and_Nowicki">
					<SimpleData name="IDR_ID">46.000000</SimpleData>
					<SimpleData name="_platy">1.000000</SimpleData>
				</SchemaData>
			</ExtendedData>
			<Polygon>
				<outerBoundaryIs>
					<LinearRing>
						<coordinates>
							19.82426617094512,50.03968295412115,0 19.82424242014994,50.03951182138522,0 19.8241488601951,50.03933998132553,0 19.82412335270863,50.03924078533012,0 19.82411070883331,50.03918669128182,0 19.82404111941364,50.03917699180725,0 19.82394426546937,50.03914003302401,0 19.82386093405683,50.0391211998541,0 19.8237776027104,50.03910236662473,0 19.82369449116652,50.03907454124087,0 19.82363886377776,50.03906498304712,0 19.82358411543867,50.03901945644765,0 19.8235149659105,50.03899177247023,0 19.82345999799249,50.03895523790771,0 19.82337666709407,50.03893640439308,0 19.82337710668319,50.03891842020448,0 19.82337842544787,50.03886446763828,0 19.82337952441539,50.03881950716605,0 19.82338062338014,50.03877454669345,0 19.82338106296526,50.0387565625043,0 19.82340986549417,50.03872087723892,0 19.8234391075421,50.03866720777608,0 19.82348253094562,50.03860468775653,0 19.82355233918091,50.03860539546494,0 19.82371921977245,50.03863407008151,0 19.82384465498041,50.03864433576698,0 19.82396987056248,50.03866359341387,0 19.82412322924542,50.03867414177054,0 19.82423470297764,50.03868426556587,0 19.82427658799903,50.038684689925,0 19.82430582906167,50.03863102023635,0 19.82426504221801,50.03858563539978,0 19.82419523399351,50.03858492812025,0 19.82408376049992,50.03857480428852,0 19.82401417196844,50.03856510480313,0 19.82394524252209,50.03852842898598,0 19.82379210405967,50.03850888830112,0 19.82370855406769,50.0384990471242,0 19.82365336681808,50.03847150474922,0 19.82358443778312,50.03843482872009,0 19.82348714613978,50.03841585375513,0 19.82340403594588,50.03838802816965,0 19.82333422802947,50.03838732037426,0 19.82327838169834,50.03838675410772,0 19.82322253536898,50.03838618781431,0 19.82316712870038,50.03836763730508,0 19.82309754066183,50.03835793727312,0 19.82304213407476,50.0383393867047,0 19.82298672753073,50.03832083611006,0 19.82288943636125,50.03830186064695,0 19.82282006836998,50.03828316835593,0 19.82273629907063,50.03828231857625,0 19.82263856822644,50.03828132709022,0 19.82251247438991,50.03829803638656,0 19.82237439870302,50.03823367503848,0 19.82227710795934,50.03821469906471,0 19.82215145421501,50.03821342378593,0 19.8220960481657,50.03819487276913,0 19.82197061453278,50.0381846052038,0 19.82187288391382,50.03818361307441,0 19.82174723026887,50.03818233735861,0 19.82169072389617,50.03820874660013,0 19.82163355711723,50.0382621320828,0 19.82163201630961,50.03832507671043,0 19.82168588158364,50.03840657257613,0 19.82180911489265,50.03850676135228,0 19.82191882720241,50.0385888240861,0 19.82205734335909,50.03863520179433,0 19.82215441483924,50.03866317004723,0 19.82230623313309,50.03873666543866,0 19.82248597529473,50.03881044396961,0 19.82266505822854,50.0389111985013,0 19.82281665818967,50.03899368532512,0 19.82296847854332,50.0390671798607,0 19.82309281545998,50.03912240682943,0 19.8232444168227,50.03920489310146,0 19.82339645829333,50.03926939499036,0 19.82356202250568,50.03935202240935,0 19.82371384513496,50.03942551598147,0 19.82397648474903,50.03953610969787,0 19.8241695354655,50.03963700342466,0 19.82426617094512,50.03968295412115,0 
						</coordinates>
					</LinearRing>
				</outerBoundaryIs>
			</Polygon>
		</Placemark>
		<Placemark>
			<name>Pobocze 1</name>
			<styleUrl>#stylemap_id17</styleUrl>
			<ExtendedData>
				<SchemaData schemaUrl="#Habitat_patches_of_the_dryad_butterfly_Kalarus_and_Nowicki">
					<SimpleData name="IDR_ID">47.000000</SimpleData>
					<SimpleData name="_platy">0.000000</SimpleData>
				</SchemaData>
			</ExtendedData>
			<Polygon>
				<outerBoundaryIs>
					<LinearRing>
						<coordinates>
							19.82128780902938,50.03527250415094,0 19.82120426518589,50.03526266120937,0 19.82107795860765,50.03528836110129,0 19.82093857210381,50.03527795064189,0 19.82086964969563,50.03524127302784,0 19.82081468804017,50.03520473723405,0 19.8207457658315,50.03516805954737,0 19.82067618291979,50.03515835809472,0 19.82059263940665,50.03514851471494,0 19.82052349715141,50.03512082898886,0 19.82046853589741,50.03508429303322,0 19.8204000547674,50.03502963096186,0 19.82030255094572,50.03501964546485,0 19.82021900775383,50.0350098018181,0 19.82012216512775,50.03497283989972,0 19.82002532265128,50.03493587790134,0 19.81994244087888,50.03489905778794,0 19.819859118394,50.03488022179455,0 19.81976227630836,50.03484325957884,0 19.81967917444556,50.03481543136834,0 19.81959607267958,50.03478760309888,0 19.81951319149409,50.03475078268214,0 19.81952825440711,50.03470596425473,0 19.81955639587542,50.03469725618992,0 19.81965323750826,50.03473421857511,0 19.8197780003239,50.03477146485097,0 19.81987462186181,50.03481741914245,0 19.82004082592183,50.0348730752262,0 19.82024891206299,50.03492915686366,0 19.82041555758227,50.03496682823436,0 19.82055406189835,50.03501320768053,0 19.82072026743266,50.03506886279975,0 19.82084525219399,50.03509711584628,0 19.82097023710405,50.0351253687591,0 19.82112292324516,50.03516289727974,0 19.82131705127301,50.03521883519339,0 19.82128780902938,50.03527250415094,0 
						</coordinates>
					</LinearRing>
				</outerBoundaryIs>
			</Polygon>
		</Placemark>
		<Placemark>
			<name>Krucza</name>
			<styleUrl>#stylemap_id16</styleUrl>
			<ExtendedData>
				<SchemaData schemaUrl="#Habitat_patches_of_the_dryad_butterfly_Kalarus_and_Nowicki">
					<SimpleData name="IDR_ID">48.000000</SimpleData>
					<SimpleData name="_platy">1.000000</SimpleData>
				</SchemaData>
			</ExtendedData>
			<Polygon>
				<outerBoundaryIs>
					<LinearRing>
						<coordinates>
							19.8332005665191,50.04097836597812,0 19.83317264175198,50.04097808521138,0 19.8331303186247,50.04099564829355,0 19.8330879954667,50.04101321136006,0 19.83301905554066,50.04097654087427,0 19.83294880758565,50.0409938230794,0 19.83321191321945,50.04108641183061,0 19.83322849128666,50.04097864673813,0 19.83328303306162,50.04103316097542,0 19.83333822881144,50.04106069881856,0 19.83338011603664,50.0410611199069,0 19.83335371685216,50.04099789432139,0 19.83335415274615,50.04097991007508,0 19.83345210737161,50.04097190045295,0 19.83349268699503,50.04102627424114,0 19.83359042379086,50.04102725662651,0 19.83364801652889,50.04095588095991,0 19.83366306835295,50.04091106066576,0 19.83370669849592,50.04083954464025,0 19.83374989276498,50.04078601284611,0 19.83377912462198,50.04073234072394,0 19.83372327536209,50.04073177946415,0 19.83363928358385,50.04073992964854,0 19.83356990781114,50.04072124373691,0 19.83355681712816,50.04068513490233,0 19.8335576887543,50.0406491664051,0 19.83354481600762,50.04060406544456,0 19.83360197250148,50.04055067404166,0 19.83363055070067,50.04052397832914,0 19.83360371567623,50.04047873704413,0 19.83364734550417,50.04040722103358,0 19.83371802810455,50.04037195414551,0 19.8337880570189,50.04036366359004,0 19.83385808590981,50.04035537299215,0 19.83394207698155,50.04034722264385,0 19.83399770797784,50.04035677592145,0 19.83406773682475,50.0403484851967,0 19.83406860805878,50.04031251669084,0 19.83404177273539,50.04026727550343,0 19.83400053965286,50.04023987827961,0 19.833945344452,50.04021234075164,0 19.83386178930889,50.04020250685218,0 19.83384935208504,50.04013942166868,0 19.83379393922806,50.04012087619568,0 19.83372412853981,50.04012017463185,0 19.8336955506357,50.04014687037131,0 19.83366653693507,50.04019155035422,0 19.83358167449847,50.04023566900523,0 19.83351099200144,50.04027093581179,0 19.83345448951402,50.04029735080044,0 19.83341216709064,50.04031491399243,0 19.83338358889736,50.04034160965213,0 19.8333410484648,50.04036816494176,0 19.83331225225004,50.04040385270714,0 19.83326971172298,50.04043040796965,0 19.83321277297789,50.04047480708488,0 19.83316979637787,50.04051934655641,0 19.83311263944605,50.04057273774361,0 19.83305504638678,50.04064411314676,0 19.83305395638459,50.04068907376027,0 19.83315038458379,50.04074400924785,0 19.83321888833989,50.0407986639015,0 19.83324572317433,50.04084390527174,0 19.8332005665191,50.04097836597812,0 
						</coordinates>
					</LinearRing>
				</outerBoundaryIs>
			</Polygon>
		</Placemark>
		<Placemark>
			<name>Zakrzówiecka</name>
			<styleUrl>#stylemap_id39</styleUrl>
			<ExtendedData>
				<SchemaData schemaUrl="#Habitat_patches_of_the_dryad_butterfly_Kalarus_and_Nowicki">
					<SimpleData name="IDR_ID">49.000000</SimpleData>
					<SimpleData name="_platy">0.000000</SimpleData>
				</SchemaData>
			</ExtendedData>
			<Polygon>
				<outerBoundaryIs>
					<LinearRing>
						<coordinates>
							19.89089280387935,50.03068796631632,0 19.89083613662483,50.03072340189088,0 19.89080718154591,50.03076809662272,0 19.89073676157521,50.03079440639603,0 19.89068030124496,50.03082084957423,0 19.89069322515192,50.03086594461038,0 19.89071969451036,50.03092915772433,0 19.89071845156165,50.03098311163127,0 19.89071720860918,50.03103706553768,0 19.89068866755638,50.03106377560036,0 19.89059115622943,50.03105384911397,0 19.89046551817648,50.03105264791888,0 19.89039551204258,50.03106097284622,0 19.89031175333284,50.03106017192334,0 19.89021279132193,50.03111319133341,0 19.89014237052454,50.0311395007389,0 19.89004485916455,50.03112957379329,0 19.89006006266229,50.03107575342334,0 19.89001963432535,50.03101240663943,0 19.88992295247755,50.03096651033097,0 19.8898675280901,50.03094799153198,0 19.88988273172504,50.03089417118458,0 19.88991148042788,50.03085846900618,0 19.88995460340162,50.0308049157243,0 19.88999772627873,50.03075136242526,0 19.89005501601779,50.03068895031612,0 19.89011168380001,50.0306535151264,0 19.89021023046677,50.03061848042642,0 19.8902808576984,50.03058317865498,0 19.89032335832527,50.0305566021807,0 19.8903664805676,50.03050304873811,0 19.89042294069223,50.03047660570985,0 19.89048002235207,50.03042318569984,0 19.8905095990996,50.03035151409335,0 19.89051104944663,50.03028856786609,0 19.89058146879418,50.03026225822332,0 19.89069418102262,50.03021836424093,0 19.89077918112758,50.03016521096289,0 19.89083667628017,50.03009380613067,0 19.89090771651546,50.03004051932691,0 19.89099250897013,50.0299963582073,0 19.89104917524652,50.02996092254548,0 19.891106255596,50.02990750221396,0 19.8911779164504,50.02982723827675,0 19.89123541060323,50.02975583323616,0 19.89129269754259,50.02969342048662,0 19.89139227650426,50.02961342314932,0 19.89146310840392,50.02956912831441,0 19.89152060182174,50.02949772312446,0 19.89159184740092,50.02943544356274,0 19.89167622422588,50.02940926657363,0 19.89173040581246,50.02948173844577,0 19.89182853503196,50.02946468698715,0 19.89191270485841,50.02944750214935,0 19.8918724823373,50.02937516366239,0 19.89184539147501,50.02933892776166,0 19.89186059236625,50.02928510712209,0 19.8919447618667,50.02926792225834,0 19.89202913820895,50.02924174500859,0 19.89204433886278,50.02918792434247,0 19.89210100341244,50.02915248815053,0 19.89214246737497,50.02917087261275,0 19.89216873087075,50.02924307774575,0 19.89225103845553,50.02930682358317,0 19.89234792608924,50.02934372563214,0 19.89231918010568,50.02937942844155,0 19.8922358379926,50.02936064427659,0 19.8921514615509,50.02938682167545,0 19.89209541742896,50.02939528091576,0 19.89199770225821,50.02939434795359,0 19.8920102132282,50.02945742750789,0 19.89209252096309,50.0295211734565,0 19.89216045579181,50.02960277073007,0 19.89220088580376,50.02966611679425,0 19.89218485766328,50.02975590677341,0 19.89216882946035,50.02984569674855,0 19.89219488647247,50.02992689419396,0 19.89220636346122,50.03003493534303,0 19.89227471291759,50.03009854790124,0 19.89219033519703,50.03012472531653,0 19.89210533670527,50.03017787963956,0 19.89207741763075,50.0301776130867,0 19.89207969351098,50.03007869753098,0 19.89198239078563,50.03005977990026,0 19.89188384653392,50.03009481612492,0 19.89179884776079,50.0301479702218,0 19.89169947531878,50.03021897557588,0 19.89157342541037,50.03023576023821,0 19.89146278407014,50.03018973186756,0 19.89136486027643,50.030197790683,0 19.89130757281937,50.03026020345942,0 19.89120819942542,50.03033120838501,0 19.89113715908558,50.03038449536944,0 19.8910659114987,50.03044677462853,0 19.89103695680264,50.03049146942235,0 19.89099383531255,50.03054502311929,0 19.89092383000429,50.03055334837164,0 19.89093551138105,50.0306523972978,0 19.89089280387935,50.03068796631632,0 
						</coordinates>
					</LinearRing>
				</outerBoundaryIs>
			</Polygon>
		</Placemark>
		<Placemark>
			<name>Skotnicka 1</name>
			<styleUrl>#stylemap_id36</styleUrl>
			<ExtendedData>
				<SchemaData schemaUrl="#Habitat_patches_of_the_dryad_butterfly_Kalarus_and_Nowicki">
					<SimpleData name="IDR_ID">50.000000</SimpleData>
					<SimpleData name="_platy">0.000000</SimpleData>
				</SchemaData>
			</ExtendedData>
			<Polygon>
				<outerBoundaryIs>
					<LinearRing>
						<coordinates>
							19.87996571248119,50.02623876392312,0 19.87989592079197,50.02623809026596,0 19.87972862992396,50.02622748102601,0 19.8795488452647,50.02615379073102,0 19.8794509278602,50.0261618395403,0 19.87940758827661,50.02622438120034,0 19.87930946145312,50.02624142217948,0 19.87914217071661,50.02623081209484,0 19.87900300602467,50.02621147916949,0 19.87886405078352,50.02618315378897,0 19.87869780719431,50.02612758162143,0 19.8785736482307,50.02606342162016,0 19.87846261022007,50.02603536554798,0 19.8784063582914,50.02605281047968,0 19.8783630174581,50.02611535174218,0 19.8783198859491,50.02616890069971,0 19.87823529827606,50.02620406026745,0 19.87815112941986,50.02622123519905,0 19.87826153932268,50.02627626843116,0 19.87835778168924,50.02634015892668,0 19.87844069418343,50.02637693757109,0 19.87849589944795,50.02640445406399,0 19.87852255979514,50.02645867759468,0 19.87859235177124,50.02645935207987,0 19.87873256382022,50.02643372405981,0 19.87884464961711,50.0264168184364,0 19.87897006576228,50.02642702441909,0 19.87909422619047,50.02649118400221,0 19.87917755807463,50.02650997754618,0 19.87920380069675,50.02658218550378,0 19.87917441885846,50.02664486188633,0 19.87899212172731,50.02667907819754,0 19.87886649558198,50.02667786452287,0 19.878893575164,50.02671410339326,0 19.87897544211343,50.0267958431018,0 19.87901627103546,50.02684120907887,0 19.87909939419424,50.02686899497031,0 19.87919668525435,50.02688792333564,0 19.87932210270563,50.02689812894591,0 19.87944689251328,50.02693531128985,0 19.87957105488449,50.02699947037044,0 19.87963917408648,50.0270720825508,0 19.87970813023625,50.02710872553121,0 19.87973416478611,50.0271899256592,0 19.87974603160556,50.02727998331604,0 19.87977290300886,50.02732521427429,0 19.87988478138292,50.02731729995053,0 19.87999665972195,50.02730938551866,0 19.88010853802595,50.02730147097863,0 19.88019249900512,50.02729328692981,0 19.88024896084321,50.0272668488498,0 19.88029062767781,50.02727624521943,0 19.88037375233364,50.02730403020601,0 19.88044250032846,50.02734966504653,0 19.88049875305825,50.02733221913687,0 19.88061063134077,50.02732430411258,0 19.88063959371897,50.02727961194923,0 19.88069647330337,50.02723518906388,0 19.88073876718324,50.02721760839391,0 19.8807808520463,50.02720902000156,0 19.88067231815687,50.02707305850332,0 19.88060461542071,50.02698246233268,0 19.88052253634302,50.0269097160482,0 19.87996571248119,50.02623876392312,0 
						</coordinates>
					</LinearRing>
				</outerBoundaryIs>
			</Polygon>
		</Placemark>
		<Placemark>
			<name>Skotnicka 5</name>
			<styleUrl>#stylemap_id33</styleUrl>
			<ExtendedData>
				<SchemaData schemaUrl="#Habitat_patches_of_the_dryad_butterfly_Kalarus_and_Nowicki">
					<SimpleData name="IDR_ID">51.000000</SimpleData>
					<SimpleData name="_platy">0.000000</SimpleData>
				</SchemaData>
			</ExtendedData>
			<Polygon>
				<outerBoundaryIs>
					<LinearRing>
						<coordinates>
							19.87977281896961,50.02372748865399,0 19.87981531922027,50.02370091599575,0 19.87988615286718,50.02365662819646,0 19.87997052573926,50.02363045966783,0 19.88005448033024,50.02362227567041,0 19.88018072577232,50.02359651111442,0 19.88026384404714,50.02362429615349,0 19.88032030151231,50.02359785799277,0 19.8803907164829,50.0235715544758,0 19.88041779550937,50.02360779300556,0 19.8804588321648,50.02364416619273,0 19.88049924184408,50.0237075162593,0 19.88051131835526,50.02378858159732,0 19.88051006428649,50.02384253538379,0 19.88052276787593,50.02389662382626,0 19.88048047685477,50.02391420444672,0 19.88039631278781,50.02393138104619,0 19.88035297648073,50.02399392310505,0 19.88029589140604,50.02404733816709,0 19.88022505755129,50.02409162621222,0 19.88015464172685,50.02411792962055,0 19.880112559466,50.02412651780791,0 19.88004339813657,50.0240988673721,0 19.87997340043212,50.02410718607814,0 19.87990340270417,50.02411550474181,0 19.87982028379843,50.02408771944252,0 19.87980758095229,50.02403363092993,0 19.87979529642611,50.02396155782504,0 19.87978280278703,50.02389847701359,0 19.87975676984332,50.02381727686262,0 19.8797442762891,50.02375419604609,0 19.87971866180095,50.02365501129436,0 19.87977281896961,50.02372748865399,0 
						</coordinates>
					</LinearRing>
				</outerBoundaryIs>
			</Polygon>
		</Placemark>
		<Placemark>
			<name>Gronostajowa 2</name>
			<styleUrl>#stylemap_id38</styleUrl>
			<ExtendedData>
				<SchemaData schemaUrl="#Habitat_patches_of_the_dryad_butterfly_Kalarus_and_Nowicki">
					<SimpleData name="IDR_ID">52.000000</SimpleData>
					<SimpleData name="_platy">0.000000</SimpleData>
				</SchemaData>
			</ExtendedData>
			<Polygon>
				<outerBoundaryIs>
					<LinearRing>
						<coordinates>
							19.88322154027685,50.02671985923531,0 19.88319466594991,50.02667462905136,0 19.88312383082819,50.02671891883812,0 19.88302528713062,50.02675394756235,0 19.88295528604523,50.02676226804078,0 19.88288570211609,50.02675260387592,0 19.8827888270434,50.02671569399481,0 19.88270424161294,50.02675085683264,0 19.8826894486076,50.02678669163226,0 19.88267444695008,50.02683151872933,0 19.88267340379975,50.02687648022757,0 19.882658402098,50.02692130732159,0 19.88271298455365,50.02697579872471,0 19.88276756713223,50.02703029010247,0 19.88273860687397,50.02707498281324,0 19.88276506375803,50.02713819769735,0 19.88287568968536,50.02718423428092,0 19.88295818996596,50.02723899432497,0 19.88302714891035,50.02727563535069,0 19.88312423383772,50.0273035527379,0 19.88317881725025,50.02735804392487,0 19.88327590243299,50.02738596118648,0 19.88338819742886,50.02736005888036,0 19.8834850742573,50.02739696826894,0 19.88359632686105,50.02741602726803,0 19.88369341240787,50.02744394418251,0 19.8837777899254,50.02741777293329,0 19.88379320759951,50.02735496108775,0 19.88389237720409,50.02729295481148,0 19.88394696147989,50.02734744564302,0 19.88400196265091,50.02738395184345,0 19.88411404889808,50.02736704113526,0 19.88419884275443,50.02732288497022,0 19.88411675763393,50.02725014119165,0 19.88406154815251,50.02722262734856,0 19.88402092251208,50.02716827081201,0 19.88392300372796,50.02717632338473,0 19.88379758449695,50.02716612273629,0 19.88365924894108,50.02711082615739,0 19.8835629979458,50.02704694000928,0 19.88346674720581,50.02698305378236,0 19.88338445527268,50.02691930179485,0 19.8834694574759,50.02686615385673,0 19.88355487642209,50.02679502124973,0 19.88364008666651,50.0267328808801,0 19.88371029603314,50.02671556768438,0 19.88380738024208,50.02674348449769,0 19.88389217326867,50.02669932854654,0 19.88400467471593,50.02666443332388,0 19.88408675868191,50.02673717718109,0 19.88419821835796,50.02674724329225,0 19.88426821921895,50.02673892206239,0 19.88426905254437,50.02670295284343,0 19.88424196890292,50.02666671520009,0 19.88418634332014,50.02665718602711,0 19.88411655092417,50.02665651490404,0 19.88406196722555,50.0266020241499,0 19.88400634175431,50.02659249489128,0 19.88392279939204,50.02658269710553,0 19.88385300711027,50.0265820258247,0 19.88378300641012,50.02659034680537,0 19.88368446344751,50.02662537609518,0 19.8835861288008,50.02665141299739,0 19.88353029490192,50.02665087581357,0 19.88346071101234,50.02664121199366,0 19.88337633469379,50.02666738302383,0 19.88327779128245,50.02670241196476,0 19.88322154027685,50.02671985923531,0 
						</coordinates>
					</LinearRing>
				</outerBoundaryIs>
			</Polygon>
		</Placemark>
		<Placemark>
			<name>Gronostajowa 1</name>
			<styleUrl>#stylemap_id35</styleUrl>
			<ExtendedData>
				<SchemaData schemaUrl="#Habitat_patches_of_the_dryad_butterfly_Kalarus_and_Nowicki">
					<SimpleData name="IDR_ID">53.000000</SimpleData>
					<SimpleData name="_platy">0.000000</SimpleData>
				</SchemaData>
			</ExtendedData>
			<Polygon>
				<outerBoundaryIs>
					<LinearRing>
						<coordinates>
							19.89199670746618,50.02579661747862,0 19.8921092010487,50.02576171433942,0 19.89206939495482,50.02567139123366,0 19.89207042928991,50.02562642958267,0 19.89204334034102,50.02559019371822,0 19.89197396307407,50.0255715426704,0 19.89184875307836,50.02555235840804,0 19.89179229954245,50.02557880219628,0 19.89172292239149,50.02556015099907,0 19.8915837543387,50.02554083313896,0 19.89145875156508,50.02551265612846,0 19.89137790040392,50.02538596343946,0 19.89129663564655,50.02527725535114,0 19.89124266636194,50.0251957909325,0 19.89120203424814,50.0251414368484,0 19.89113286499691,50.0251137929745,0 19.89113431426059,50.02505084667686,0 19.89119159563447,50.02498843389051,0 19.89127679288169,50.02492628780614,0 19.89130677894537,50.02483663124064,0 19.89130864197297,50.02475570027774,0 19.8912959260402,50.02470161294111,0 19.89138029468695,50.02467543609136,0 19.89145029135996,50.02466711049729,0 19.891504881317,50.02472159783533,0 19.89157363631953,50.02476722614713,0 19.8916282265287,50.02482171342792,0 19.89166885886203,50.02487606736715,0 19.89172365622742,50.02492156227342,0 19.89177845369606,50.02496705715416,0 19.89183366508082,50.0249945673484,0 19.89190242078351,50.02504019546797,0 19.89197117661644,50.02508582354732,0 19.89203910510348,50.02516742091,0 19.89209452372607,50.02518593865082,0 19.89217909964393,50.02515076889408,0 19.89227721986096,50.02513371698305,0 19.89238847086677,50.02515276754811,0 19.89242910433568,50.02520712122572,0 19.89244161487257,50.0252702007749,0 19.89246849715643,50.02531542888106,0 19.89253808102964,50.02532508730072,0 19.89260869875173,50.02528978401703,0 19.89265160689998,50.02524522196107,0 19.89277578277054,50.02530936701943,0 19.89276037749101,50.02537218016332,0 19.89282975478418,50.0253908307417,0 19.89290037239252,50.02535552728011,0 19.89297119659393,50.02531123144117,0 19.89309640643102,50.02533041449194,0 19.89322016981867,50.025412543747,0 19.89331705042168,50.02544944496356,0 19.89331539735651,50.02552138363747,0 19.89322999500054,50.02559252355677,0 19.89311791595227,50.02560944312479,0 19.89299105182477,50.02566219875749,0 19.89283689109871,50.02568771089869,0 19.89265543399483,50.02568597944142,0 19.89237482158098,50.02574626142425,0 19.89199670746618,50.02579661747862,0 
						</coordinates>
					</LinearRing>
				</outerBoundaryIs>
			</Polygon>
		</Placemark>
	</Folder>
</Document>
</kml>
